# Supplementary material for: Why Selection Might Be Stronger When Populations Are Small: Intron Size and Density Predict within and between-Species Usage of Exonic Splice Associated cis-Motifs
Source: Mol Biol Evol. 2015 Mar 13;32(7):1847–61. doi: 10.1093/molbev/msv069 (PMC4476162; doi:10.1093/molbev/msv069)
Supplement: Supplementary Data [file supp_msv069_suppl_data.zip]

Archive with 5 entries (5 files):
- Supplementary_Tables_7.docx
- Supplementary_Figure_S1-S3.docx
- supplementary_material_S1.htm
- supplementary_material_S2.txt
- supplementary_table_1-8-1.xlsm
