# Supplementary material for: Why Selection Might Be Stronger When Populations Are Small: Intron Size and Density Predict within and between-Species Usage of Exonic Splice Associated cis-Motifs
Source: Mol Biol Evol. 2015 Mar 13;32(7):1847–61. doi: 10.1093/molbev/msv069 (PMC4476162; doi:10.1093/molbev/msv069)
Supplement: Supplementary Data [file supp_msv069_suppl_data.zip › supplementary_material_S2.txt]

#NEXUS
[R-package APE, Tue Jan 21 11:40:48 2014]

BEGIN TAXA;
	DIMENSIONS NTAX = 30;
	TAXLABELS
		H.sapiens
		P.troglodytes
		G.gorilla
		P.abelii
		M.mulatta
		C.jacchus
		I.tridecemlineatus
		M.musculus
		S.scrofa
		A.carolinensis
		G.gallus
		M.gallopavo
		X.tropicalis
		D.rerio
		O.latipes
		T.rubripes
		S.purpuratus
		C.elegans
		A.gambiae
		D.melanogaster
		C.neoformans
		S.cerevisiae
		S.pombe
		D.discoideum
		P.tetraurelia
		P.falciparum
		A.thaliana
		B.distachyon
		O.sativa
		E.siliculosus
	;
END;
BEGIN TREES;
	TRANSLATE
		1	H.sapiens,
		2	P.troglodytes,
		3	G.gorilla,
		4	P.abelii,
		5	M.mulatta,
		6	C.jacchus,
		7	I.tridecemlineatus,
		8	M.musculus,
		9	S.scrofa,
		10	A.carolinensis,
		11	G.gallus,
		12	M.gallopavo,
		13	X.tropicalis,
		14	D.rerio,
		15	O.latipes,
		16	T.rubripes,
		17	S.purpuratus,
		18	C.elegans,
		19	A.gambiae,
		20	D.melanogaster,
		21	C.neoformans,
		22	S.cerevisiae,
		23	S.pombe,
		24	D.discoideum,
		25	P.tetraurelia,
		26	P.falciparum,
		27	A.thaliana,
		28	B.distachyon,
		29	O.sativa,
		30	E.siliculosus
	;
	TREE * UNTITLED = [&R] ((((((((((((((((1:0,2:0):0,3:0):0.001855555,4:0.001855555):0,5:0.001855555):0,6:0.001855555):0.02103166,(7:0.02226762,8:0.02226762):0.00061959):0.01445876,9:0.037345975):0.021718325,(10:0.02497941,(11:0.003836825,12:0.003836825):0.021142585):0.03408489):0.00963775,13:0.068702055):0.004637005,(14:0.05552166,(15:0.054040055,16:0.054040055):0.001481605):0.017817395):0.10074269,17:0.174081745):0.01796671,(18:0.177305195,(19:0.099612095,20:0.099612095):0.077693095):0.014743265):0.079452685,(21:0.170566505,(22:0.13502666,23:0.13502666):0.03553985):0.10093464):0.05652114,(24:0.305668545,(25:0.295967155,26:0.295967155):0.00970139):0.022353745):0,(27:0.10983355,(28:0.055038715,29:0.055038715):0.054794835):0.21818874):0.44592186,30:0.773944145);
END;
