# Supplementary material for: Why Selection Might Be Stronger When Populations Are Small: Intron Size and Density Predict within and between-Species Usage of Exonic Splice Associated cis-Motifs
Source: Mol Biol Evol. 2015 Mar 13;32(7):1847–61. doi: 10.1093/molbev/msv069 (PMC4476162; doi:10.1093/molbev/msv069)
Supplement: Supplementary Data [file supp_msv069_suppl_data.zip › supplementary_table_1-8-1.xlsm]

## Sheet: 1.1
Spearman's correlation between flank ESE constraint and Log(Intron Size)
Dataset: INT3	spearman's correlation
Flank ESE constraint~Log(Intron Size)	rho	rho^2	P	intercept	slope
5'	0.186466	0.0347696	0.42948	0.0829011	0.0115017
3'	0.100752	0.0101509	0.671918	0.150637	0.00272642
Dataset: INT3_400	spearman's correlation
Flank ESE constraint~Log(Intron Size)	rho	rho^2	P	intercept	slope
5'	0.2	0.04	0.396169	0.0937928	0.00864998
3'	0.0496241	0.00246255	0.836247	0.157714	-0.000299539

## Sheet: 2.1
Partial correlation analysis between ESE density and intron dimensions
5 prime: partial_correlation (INT3)	arguments	rho	rho^2	pv
	ESE_density ~ mean_intron_size (controlled:intron_density,intron_number)	0.0255825	0.000654464	0.00094645
	ESE_density ~ intron_density (controlled:mean_intron_size,intron_number)	0.0333199	0.00111021	1.65596e-05
	ESE_density ~ intron_number (controlled:mean_intron_size,intron_density)	0.0389026	0.00151341	4.9184e-07
3 prime: partial_correlation (INT3)	arguments	rho	rho^2	pv
	ESE_density ~ mean_intron_size (controlled:intron_density,intron_number)	0.0256301	0.000656903	0.000925861
	ESE_density ~ intron_density (controlled:mean_intron_size,intron_number)	0.0138129	0.000190796	0.0743263
	ESE_density ~ intron_number (controlled:mean_intron_size,intron_density)	0.0367417	0.00134995	2.03704e-06
5 prime: partial_correlation (INT3_400)	arguments	rho	rho^2	pv
	ESE_density ~ mean_intron_size (controlled:intron_density,intron_number)	0.0567989	0.00322611	1.98982e-13
	ESE_density ~ intron_density (controlled:mean_intron_size,intron_number)	0.0394771	0.00155844	3.32787e-07
	ESE_density ~ intron_number (controlled:mean_intron_size,intron_density)	0.0541669	0.00293405	2.4194e-12
3 prime: partial_correlation (INT3_400)	arguments	rho	rho^2	pv
	ESE_density ~ mean_intron_size (controlled:intron_density,intron_number)	-0.0114192	0.000130398	0.140134
	ESE_density ~ intron_density (controlled:mean_intron_size,intron_number)	-0.0110798	0.000122762	0.152304
	ESE_density ~ intron_number (controlled:mean_intron_size,intron_density)	0.0112648	0.000126896	0.145572

## Sheet: 3.1
Correlation analysis between flank ESE constraint and intron dimension
ESE flank > 102, core >102
5' end of exons, Dataset: INT3_400, sample size:1673		Spearman's Correlation			Goodman and Kruskal's gamma
Y	X	rho	rho^2	P_value	Gamma	P_value
Flank ESE constraint	Mean intron size	0.0480187	0.0023058	0.0494918	0.0320462	0.023976
Flank ESE constraint	Intron density	-0.0147176	0.000216607	0.547343	-0.0100089	0.721279
Flank ESE constraint	Intron number	0.0280494	0.000786768	0.251383	0.0182962	0.148851
5' end of exons, Dataset: INT3, sample size:1311
Y	X				Gamma	P_value
Flank ESE constraint	Mean intron size	0.0561276	0.00315031	0.0423196	0.0391108	0.025974
Flank ESE constraint	Intron density	0.0143891	0.000207045	0.602975	0.00925735	0.296703
Flank ESE constraint	Intron number	0.0359301	0.00129097	0.193898	0.0250281	0.0869131
3' end of exons, Dataset: INT3_400, sample size:1673
Y	X				Gamma	P_value
Flank ESE constraint	Mean intron size	0.010508	0.000110417	0.667473	0.00722395	0.317682
Flank ESE constraint	Intron density	-0.00693835	4.81407e-05	0.776663	-0.00444662	0.607393
Flank ESE constraint	Intron number	0.0341556	0.00116661	0.162466	0.0226386	0.0909091
3' end of exons, Dataset: INT3, sample size:1311
Y	X				Gamma	P_value
Flank ESE constraint	Mean intron size	0.0390007	0.00152105	0.158469	0.02694	0.0699301
Flank ESE constraint	Intron density	-0.0118255	0.000139843	0.669048	-0.00762834	0.667333
Flank ESE constraint	Intron number	0.0113191	0.000128122	0.682431	0.00761853	0.348651
ESE flank > 150, core >150
5' end of exons, Dataset: INT3_400, sample size:1024
Y	X	rho	rho^2	P_value	Gamma	P_value
Flank ESE constraint	Mean intron size	0.0871839	0.00760104	0.00524165	0.0579444	0.001998
Flank ESE constraint	Intron density	-0.0170748	0.000291549	0.585226	-0.0107145	0.701299
Flank ESE constraint	Intron number	0.0754571	0.00569377	0.01573	0.0503853	0.011988
5' end of exons, Dataset: INT3, sample size:671
Y	X				Gamma	P_value
Flank ESE constraint	Mean intron size	0.0627801	0.00394134	0.103945	0.040905	0.0579421
Flank ESE constraint	Intron density	-0.0126016	0.000158801	0.744367	-0.00782003	0.613387
Flank ESE constraint	Intron number	0.0938612	0.00880993	0.0149327	0.0614127	0.00699301
3' end of exons, Dataset: INT3_400, sample size:1024
Y	X				Gamma	P_value
Flank ESE constraint	Mean intron size	0.0413261	0.00170785	0.186373	0.0284793	0.0779221
Flank ESE constraint	Intron density	-0.0240336	0.000577615	0.44234	-0.0159987	0.754246
Flank ESE constraint	Intron number	0.00751712	5.65071e-05	0.810131	0.00474591	0.408591
3' end of exons, Dataset: INT3, sample size:671
Y	X				Gamma	P_value
Flank ESE constraint	Mean intron size	0.0689977	0.00476068	0.0738687	0.046611	0.033966
Flank ESE constraint	Intron density	-0.0129149	0.000166795	0.738241	-0.0081576	0.617383
Flank ESE constraint	Intron number	0.0269511	0.000726363	0.485503	0.0160991	0.275724
ESE flank > 201, core >201
5' end of exons, Dataset: INT3_400, sample size:558
Y	X	rho	rho^2	P_value	Gamma	P_value
Flank ESE constraint	Mean intron size	0.0412133	0.00169854	0.330729	0.0278343	0.14985
Flank ESE constraint	Intron density	-0.032359	0.0010471	0.445131	-0.0216585	0.803197
Flank ESE constraint	Intron number	0.108178	0.0117024	0.0104837	0.0730221	0.00599401
5' end of exons, Dataset: INT3, sample size:368
Y	X				Gamma	P_value
Flank ESE constraint	Mean intron size	0.0109503	0.000119909	0.834171	0.00734018	0.42957
Flank ESE constraint	Intron density	0.00171834	2.95268e-06	0.973793	0.00167584	0.443556
Flank ESE constraint	Intron number	0.0333041	0.00110917	0.524198	0.0183615	0.306693
3' end of exons, Dataset: INT3_400, sample size:558
Y	X				Gamma	P_value
Flank ESE constraint	Mean intron size	0.0334678	0.00112009	0.429683	0.0219063	0.204795
Flank ESE constraint	Intron density	-0.00233059	5.43163e-06	0.956155	-0.00181619	0.523477
Flank ESE constraint	Intron number	-0.00199129	3.96523e-06	0.962533	-0.00445269	0.587413
3' end of exons, Dataset: INT3, sample size:368
Y	X				Gamma	P_value
Flank ESE constraint	Mean intron size	0.069472	0.00482636	0.183592	0.048911	0.0709291
Flank ESE constraint	Intron density	-0.0299484	0.000896906	0.566859	-0.018342	0.731269
Flank ESE constraint	Intron number	0.0788176	0.00621222	0.13125	0.0478485	0.100899

## Sheet: 3.2
Partial correlation analysis between flank ESE constraint and intron dimensions
ESE flank > 102, core >102
INT3_400: partial_correlation, sample size:1673	Arguments	rho	rho^2	pv
5' of exons	Flank ESE Constraint~mean intron size (controled: intron density, intron number)	0.0472848	0.00223586	0.00620007
5' of exons	Flank ESE Constraint~intron density (controled: mean intron size, intron number)	-0.0161693	0.000261445	0.349784
5' of exons	Flank ESE Constraint~intron number (controled: mean intron size, intron density)	0.0259199	0.000671839	0.133833
INT3: partial correlation, sample size:1311	Arguments	rho	rho^2	pv
5' of exons	Flank ESE Constraint~mean intron size (controled: intron density, intron number)	0.0586232	0.00343668	0.00265338
5' of exons	Flank ESE Constraint~intron density (controled: mean intron size, intron number)	0.0123274	0.000151965	0.528095
5' of exons	Flank ESE Constraint~intron number (controled: mean intron size, intron density)	0.0350444	0.00122811	0.0727271
INT3 400: partial correlation, sample size:1673	Arguments	rho	rho^2	pv
3' of exons	Flank ESE Constraint~mean intron size (controled: intron density, intron number)	0.0108008	0.000116657	0.532283
3' of exons	Flank ESE Constraint~intron density (controled: mean intron size, intron number)	-0.00784814	6.15933e-05	0.649985
3' of exons	Flank ESE Constraint~intron number (controled: mean intron size, intron density)	0.0339395	0.00115189	0.0495916
INT3: partial correlation, sample size:1311	Arguments	rho	rho^2	pv
3' of exons	Flank ESE Constraint~mean intron size (controled: intron density, intron number)	0.0397152	0.0015773	0.0419437
3' of exons	Flank ESE Constraint~intron density (controled: mean intron size, intron number)	-0.0120233	0.00014456	0.538323
3' of exons	Flank ESE Constraint~intron number (controled: mean intron size, intron density)	0.0109438	0.000119766	0.575416
ESE flank > 150, core >150
INT3 400: partial correlation, sample size:1024	Arguments	rho	rho^2	pv
5' of exons	Flank ESE Constraint~mean intron size (controled: intron density, intron number)	0.0862731	0.00744305	9.00247e-05
5' of exons	Flank ESE Constraint~intron density (controled: mean intron size, intron number)	-0.0190588	0.000363237	0.388673
5' of exons	Flank ESE Constraint~intron number (controled: mean intron size, intron density)	0.072008	0.00518516	0.00109542
INT3: partial correlation, sample size:671	Arguments	rho	rho^2	pv
5' of exons	Flank ESE Constraint~mean intron size (controled: intron density, intron number)	0.0616482	0.0038005	0.0238118
5' of exons	Flank ESE Constraint~intron density (controled: mean intron size, intron number)	-0.0139142	0.000193606	0.610609
5' of exons	Flank ESE Constraint~intron number (controled: mean intron size, intron density)	0.0922808	0.00851575	0.000695767
INT3 400: partial correlation, sample size:1024	Arguments	rho	rho^2	pv
3' of exons	Flank ESE Constraint~mean intron size (controled: intron density, intron number)	0.0414541	0.00171844	0.0606231
3' of exons	Flank ESE Constraint~intron density (controled: mean intron size, intron number)	-0.0246784	0.000609026	0.264276
3' of exons	Flank ESE Constraint~intron number (controled: mean intron size, intron density)	0.00695905	4.84284e-05	0.752984
INT3: partial correlation, sample size:671	Arguments	rho	rho^2	pv
3' of exons	Flank ESE Constraint~mean intron size (controled: intron density, intron number)	0.0694866	0.00482838	0.0108083
3' of exons	Flank ESE Constraint~intron density (controled: mean intron size, intron number)	-0.0128424	0.000164928	0.638374
3' of exons	Flank ESE Constraint~intron number (controled: mean intron size, intron density)	0.0236814	0.00056081	0.386051
ESE flank > 201, core >201
INT3 400: partial correlation, sample size:558	Arguments	rho	rho^2	pv
5' of exons	Flank ESE Constraint~mean intron size (controled: intron density, intron number)	0.0417056	0.00173936	0.163747
5' of exons	Flank ESE Constraint~intron density (controled: mean intron size, intron number)	-0.0349278	0.00121995	0.24363
5' of exons	Flank ESE Constraint~intron number (controled: mean intron size, intron density)	0.108572	0.0117878	0.000268782
INT3: partial correlation, sample size:368	Arguments	rho	rho^2	pv
5' of exons	Flank ESE Constraint~mean intron size (controled: intron density, intron number)	0.0117803	0.000138774	0.749757
5' of exons	Flank ESE Constraint~intron density (controled: mean intron size, intron number)	0.00133255	1.77568e-06	0.971221
5' of exons	Flank ESE Constraint~intron number (controled: mean intron size, intron density)	0.0332703	0.00110691	0.367451
INT3 400: partial correlation, sample size:558	Arguments	rho	rho^2	pv
3' of exons	Flank ESE Constraint~mean intron size (controled: intron density, intron number)	0.0332443	0.00110518	0.267129
3' of exons	Flank ESE Constraint~intron density (controled: mean intron size, intron number)	-0.00251977	6.34924e-06	0.933006
3' of exons	Flank ESE Constraint~intron number (controled: mean intron size, intron density)	-0.00351889	1.23826e-05	0.906546
INT3: partial correlation, sample size:368	Arguments	rho	rho^2	pv
3' of exons	Flank ESE Constraint~mean intron size (controled: intron density, intron number)	0.0754096	0.00568661	0.0406121
3' of exons	Flank ESE Constraint~intron density (controled: mean intron size, intron number)	-0.0296159	0.000877104	0.422453
3' of exons	Flank ESE Constraint~intron number (controled: mean intron size, intron density)	0.0733986	0.00538735	0.046309

## Sheet: 3.3
Resample analysis to test sample size artefact
1. Partial correlation analysis between flank ESE constraint and intron dimensions	ESE flank > 102, core >102				ESE flank > 150, core >150
Arguments	INT3_400: partial_correlation, sample size:1673	rho	rho^2	pv	INT3 400: partial correlation, sample size:1024	rho	rho^2	pv	resample (size:1024, p<0.05)
Flank ESE Constraint~mean intron size (controled: intron density, intron number)	5' of exons	0.0472848	0.00223586	0.00620007	5' of exons	0.0862731	0.00744305	9.00247e-05	0.606
Flank ESE Constraint~intron density (controled: mean intron size, intron number)	5' of exons	-0.0161693	0.000261445	0.349784	5' of exons	-0.0190588	0.000363237	0.388673	0.089
Flank ESE Constraint~intron number (controled: mean intron size, intron density)	5' of exons	0.0259199	0.000671839	0.133833	5' of exons	0.072008	0.00518516	0.00109542	0.139
Arguments	INT3: partial correlation, sample size:1311	rho	rho^2	pv	INT3: partial correlation, sample size:671	rho	rho^2	pv	resample (size:671, p<0.05)
Flank ESE Constraint~mean intron size (controled: intron density, intron number)	5' of exons	0.0586232	0.00343668	0.00265338	5' of exons	0.0616482	0.0038005	0.0238118	0.526
Flank ESE Constraint~intron density (controled: mean intron size, intron number)	5' of exons	0.0123274	0.000151965	0.528095	5' of exons	-0.0139142	0.000193606	0.610609	0.073
Flank ESE Constraint~intron number (controled: mean intron size, intron density)	5' of exons	0.0350444	0.00122811	0.0727271	5' of exons	0.0922808	0.00851575	0.000695767	0.216
Arguments	INT3 400: partial correlation, sample size:1673	rho	rho^2	pv	INT3 400: partial correlation, sample size:1024	rho	rho^2	pv	resample (size:1024, p<0.05)
Flank ESE Constraint~mean intron size (controled: intron density, intron number)	3' of exons	0.0108008	0.000116657	0.532283	3' of exons	0.0414541	0.00171844	0.0606231	0.052
Flank ESE Constraint~intron density (controled: mean intron size, intron number)	3' of exons	-0.00784814	6.15933e-05	0.649985	3' of exons	-0.0246784	0.000609026	0.264276	0.062
Flank ESE Constraint~intron number (controled: mean intron size, intron density)	3' of exons	0.0339395	0.00115189	0.0495916	3' of exons	0.00695905	4.84284e-05	0.752984	0.183
Arguments	INT3: partial correlation, sample size:1311	rho	rho^2	pv	INT3: partial correlation, sample size:671	rho	rho^2	pv	resample (size:671, p<0.05)
Flank ESE Constraint~mean intron size (controled: intron density, intron number)	3' of exons	0.0397152	0.0015773	0.0419437	3' of exons	0.0694866	0.00482838	0.0108083	0.299
Flank ESE Constraint~intron density (controled: mean intron size, intron number)	3' of exons	-0.0120233	0.00014456	0.538323	3' of exons	-0.0128424	0.000164928	0.638374	0.087
Flank ESE Constraint~intron number (controled: mean intron size, intron density)	3' of exons	0.0109438	0.000119766	0.575416	3' of exons	0.0236814	0.00056081	0.386051	0.045
2. Goodman and Kruskal's gamma analysis between flank ESE constraint and intron dimension	ESE flank > 102, core >102				ESE flank > 150, core >150
	5' end of exons, Dataset: INT3_400, sample size:1673				5' end of exons, Dataset: INT3_400, sample size:1024
Y	X	Gamma	P_value		Y	X	Gamma	P_value	resample (size:1024, p<0.05)
Flank ESE constraint	Mean intron size	0.0320462	0.023976		Flank ESE constraint	Mean intron size	0.0579444	0.001998	0.421
Flank ESE constraint	Intron density	-0.0100089	0.721279		Flank ESE constraint	Intron density	-0.0107145	0.701299	0.001
Flank ESE constraint	Intron number	0.0182962	0.148851		Flank ESE constraint	Intron number	0.0503853	0.011988	0.09
	5' end of exons, Dataset: INT3, sample size:1311				5' end of exons, Dataset: INT3, sample size:671
Y	X	Gamma	P_value		Y	X	Gamma	P_value	resample (size:671, p<0.05)
Flank ESE constraint	Mean intron size	0.0391108	0.025974		Flank ESE constraint	Meanintronsize	0.040905	0.0579421	0.403
Flank ESE constraint	Intron density	0.00925735	0.296703		Flank ESE constraint	Introndensity	-0.00782003	0.613387	0.046
Flank ESE constraint	Intron number	0.0250281	0.0869131		Flank ESE constraint	Intronnumber	0.0614127	0.00699301	0.166
	3' end of exons, Dataset: INT3_400, sample size:1673				3' end of exons, Dataset: INT3_400, sample size:1024
Y	X	Gamma	P_value		Y	X	Gamma	P_value	resample (size:1024, p<0.05)
Flank ESE constraint	Mean intron size	0.00722395	0.317682		Flank ESE constraint	Mean intron size	0.0284793	0.0779221	0.02
Flank ESE constraint	Intron density	-0.00444662	0.607393		Flank ESE constraint	Intron density	-0.0159987	0.754246	0
Flank ESE constraint	Intron number	0.0226386	0.0909091		Flank ESE constraint	Intron number	0.00474591	0.408591	0.14
	3' end of exons, Dataset: INT3, sample size:1311				3' end of exons, Dataset: INT3, sample size:671
Y	X	Gamma	P_value		Y	X	Gamma	P_value	resample (size:671, p<0.05)
Flank ESE constraint	Mean intron size	0.02694	0.0699301		Flank ESE constraint	Mean intron size	0.046611	0.033966	0.205
Flank ESE constraint	Intron density	-0.00762834	0.667333		Flank ESE constraint	Intron density	-0.0081576	0.617383	0.002
Flank ESE constraint	Intron number	0.00761853	0.348651		Flank ESE constraint	Intron number	0.0160991	0.275724	0.024

## Sheet: 4.1
	Variables	3'		5'
		rho	pv	rho	pv
MCF-7	Elongation rate (bp/min) ~ ESE density	0.0336	0.4316	0.0011	0.979
	Expression (RPKM) ~ ESE density	0.0585	0.1706	-0.0413	0.3332
CS-B	Elongation rate (bp/min) ~ ESE density	0.0612	0.1937	0.0176	0.7093
	Expression (RPKM) ~ ESE density	0.0111	0.8134	-0.003	0.9487
HF1	Elongation rate (bp/min) ~ ESE density	-0.0315	0.4337	0.0528	0.1894
	Expression (RPKM) ~ ESE density	0.014	0.7275	-0.0363	0.3672
K562	Elongation rate (bp/min) ~ ESE density	-0.0024	0.9582	0.0408	0.363
	Expression (RPKM) ~ ESE density	0.0345	0.4418	0.017	0.7054
TM	Elongation rate (bp/min) ~ ESE density	0.0151	0.7194	0.0667	0.1131
	Expression (RPKM) ~ ESE density	0.0207	0.6238	0.0314	0.4562

## Sheet: 4.2
Variables	MCF-7		CS-B		HF1		K562		TM
	rho	pv	rho	pv	rho	pv	rho	pv	rho	pv
Elongation rate (bp/min) ~ Intron number	-0.0065	0.8795	-0.0902	0.0551	-0.0672	0.0946	-0.0204	0.6495	0.018	0.6695
Elongation rate (bp/min) ~ CDS length	-0.0042	0.9208	-0.0958	0.0416	-0.0878	0.029	-0.0139	0.7574	-0.0248	0.5562
Elongation rate (bp/min) ~ Intron density	-0.0041	0.9226	-0.0025	0.9577	0.0373	0.3543	0.0007	0.9867	0.0762	0.0703
Elongation rate (bp/min) ~ Mean intron size	0.0818	0.0549	0.0837	0.0751	0.0648	0.1074	0.0994	0.0264	0.0798	0.0579

## Sheet: 5.1
Species	AAaa	AAat	AAag	AAac	AAta	AAtt	AAtg	AAtc	AAga	AAgt	AAgg	AAgc	AAca	AAct	AAcg	AAcc	ATaa	ATat	ATag	ATac	ATta	ATtt	ATtg	ATtc	ATga	ATgt	ATgg	ATgc	ATca	ATct	ATcg	ATcc	AGaa	AGat	AGag	AGac	AGta	AGtt	AGtg	AGtc	AGga	AGgt	AGgg	AGgc	AGca	AGct	AGcg	AGcc	ACaa
A.carolinensis	0.39099	0.974101	0.142989	0	0.490342	1.0352	0.285761	0.120355	1.20333	128.745	4.91708	1.24098	0	0.868926	0.0458676	0.00489689	0.0916807	1.2462	0	0	0.0336797	1.30442	0.00021764	0.0194243	0.623919	59.3242	0.448773	0.221503	0	0.221884	0.0269329	0	0.46058	1.35225	0.00609391	0	0.11807	1.60629	0.0109364	0.0093041	4.19261	1161.63	3.02405	12.4014	0.0452146	0.89031	0.00506012	0.0512541	0.0415148
A.gambiae	0.0172558	0	0.0103906	0	0	0	0.121069	0	0	54.8556	0	0.00751461	0	0	0.039243	0	0	0	0	0	0.000463865	0	0	0	0	36.6847	0.832174	0.00482419	0.23184	0	0	0.0125244	0.00556638	0	0	0.0133593	0	0	0	0	0	352.158	0.000371092	1.29149	0	0.00556638	0	0.00667965	0.149365
A.thaliana	0	0.00583718	0	0	0	0	0	0	0.000539675	8.45717	0	0.045525	0	0.0318471	0	0	0	0.00874646	0	0	0	0	0	0	0.000539675	5.74138	0	0.0217855	0	0	0	0	0	0.0276847	0.0033311	0	0.00138331	0.00258052	0	0	0.00660637	82.4051	0	1.41476	0.00199742	0	0	0	0
B.distachyon	0.00370992	1.19275	0.0368735	0.000628135	0.129494	0.00152126	0.00308179	0.00619301	0.010639	17.6143	0.044254	0.52513	0.00212977	0.00489749	0	0.0219258	0	0.0291297	0.00871537	0.000991275	0.0031603	0.00862703	0.00223773	0.000922573	0.0191974	14.5437	0.00448527	0.306402	0.00825408	0.00522137	0.00639912	0.00504471	0.00229662	0.235276	0.00588876	0.0179411	0.0143784	0.00261068	0.016783	0.0541864	0.0115518	220.311	0	5.48732	0.00243402	0.0264798	0.000932387	0	0.00750817
C.elegans	0.00561342	0.000462449	0	0.0327841	0	0.00903555	0	0.000853752	0.0159581	30.7065	0	0.0445303	0	0.00627508	0	0.0229446	0.000327272	0	0	0	0	0.00722132	0	0	0.00283161	20.4868	0.001366	0.0309272	0	0.00964029	0	0	0.0133114	0.0287928	0	0	0.0143715	0.0534093	0.0126071	0	0.0194442	131.796	0.018441	1.04358	0.0057984	0.0102166	0.0018996	0	0
C.jacchus	0.00101215	0.754049	0.132085	0.0892713	0.0424089	0.0354251	0.0796559	0.000404858	0.230567	114.253	0.00404858	0.314271	0.0425101	0.512146	0	0	0.000404858	0.573279	0.00121458	0.000404858	0.000809717	0.351012	0.0195344	0	0.189879	51.492	0.0119433	1.51893	0.173077	0.0130567	0.0830972	0	0.194534	0.897368	0.377227	0.0162955	0.148482	0.895344	0.0178138	0.00334008	6.78978	1129.75	0.597267	13.289	0.169332	0.384413	0.152126	0.308907	0.00546559
C.neoformans	0	0	0	0	0	0	0	0	0	5.20074	0	0.0638622	0	0	0	0	0	0	0	0	0	0	0	0	0	4.02584	0	0.0365807	0	0	0	0	0	0.00806712	0	0	0.00375488	0	0	0	0.00155475	12.3437	0	0.396433	0	0	0	0	0
D.discoideum	0	0	0	0	0	0	0	0	0	23.5118	0.0106852	0	0	0	0	0	0	0	0.0821612	0	0	0.0064594	0	0	0	17.8537	0	0	0	0	0	0	0	0	0	0	0.0498038	0	0	0	0	19.7737	0.00615756	0.0064594	0	0	0	0	0
D.melanogaster	0.00389586	0.00128733	0	0	0	0.00224435	0	0	0	66.6958	0	0.0794925	0	0	0	0	0	0.243534	0	0.00326067	0	0	0	0	0	40.421	0	0.030591	0	0.000194793	0	0	0	0.0646628	0	0	0.0288124	0	0	0.975456	0.827134	578.988	0.0936023	2.27024	0	0.00068601	0	0	0
D.rerio	0.0345617	0.247565	0.0997407	0.0442154	0.00337772	0.371385	0.101321	0	0.066748	117.4	0.074811	0.622862	0.181438	0.546918	0.00103511	0.243337	0.03819	0.488298	0	0.0204624	0	0.0900761	0.0401621	0.0209636	0.902024	73.7044	0.186701	5.45508	6.17844	0.000392251	0.0374164	0.0730785	1.36625	0.823651	0.36767	0.11275	0.440127	13.2405	0.201388	0.00935954	0.858583	1472.66	0.241005	14.2171	1.21228	1.38635	0.023437	0.00813921	0.0515374
E.siliculosus	0	0	0	0	0	0	0	0	0	16.5926	0	0.524514	0	0	0	0	0	0	0	0	0	0	0	0	0	14.7987	0	0.270297	0	0	0	0	0	0.00315851	0	0	0	0	0	0	0	381.526	0	19.5818	0	0	0	0	0
G.gallus	0.0428226	0.101997	0	0	0	0	0	0	0	101.714	1.02498	0.358832	0.082031	0	0.00284155	0	0	0.513946	0	0	0.0361923	0	0	0.0400309	0.129191	68.842	0.0285152	0.139884	0.0504001	0	0	0	0.209327	1.35592	0	0.210773	0.539021	0.159251	0.0160273	9.97e-05	0.121364	1209.28	0	9.03784	0.0187193	0.0901568	0	0.000174481	0.0117151
G.gorilla	0.0774842	0.0752148	0.048306	0.00567353	0.0403631	0.00243151	0	0	0.029016	41.2333	0.190631	0.406063	0.0243151	0.159183	0	0.00826714	0.000648403	0.127087	0	0	0.00615983	1.36132	0.424056	0	0.236019	20.3547	0.069055	0	0	0	0	0.0181553	0	0.641595	0.000810504	0.07716	0	0.137462	0.230183	0.0134544	0.145242	512.596	0.226617	4.34917	0.627817	0.364078	0.00210731	0.0201005	0.00826714
H.sapiens	0	0.175374	0	0	0	0	0.306729	0	0	280.309	0	0.284615	0	0	0	0	0	1.91226	0	0	0	0	0	0	0	160.412	0	0.150545	0	0	0	0	0	0.824743	0	0	0	0.29536	0.0502813	0	0.101394	3396.88	0	27.0875	0.0012343	0	0	0.0113815	0
I.tridecemlineatus	0.00753869	0.166576	0.00337066	0	0	0.0377297	0	0.00271828	0.362546	87.4441	0.19963	1.13062	0.160016	0.000434924	0.0311333	0.014425	0.000181219	0.168678	0	0	0	0.237577	0	0	0.0306622	46.3942	0.00652387	0.291327	0	0.0100033	0	0	0.169838	0.363669	0.00608894	0.0312421	0.00710377	0.413686	0.0349389	0.00028995	0.77239	986.167	0.16335	6.93451	0	0.149324	0	0.0263129	0.00184843
M.gallopavo	0	0.857202	0	0	0	0.857818	0.0542429	0	1.263	69.7734	0.431683	0.771522	0	0.0447915	0	0	0	0.0402712	0	0	0	0.00554756	0	0	0.411958	34.5523	0.00862955	0	0	0.0867064	0	0	0.124512	0.750154	0.00554756	0.0632833	0	2.15204	0.171358	0.0478734	1.37148	581.292	1.36573	7.67557	0.527019	1.22663	0	0	0.0191083
M.mulatta	0	0.0979648	0	0.00155226	0	0	0.00137979	0	0.657813	50.782	0	0.0450155	0.000689893	0	0.00327699	0.296309	0	0.0967575	0	0.000689893	0	0	0	0	0	26.0209	0	0	0.00655398	0	0.00120731	0	0	0.0150052	0	0	2.11125	0.00344947	0.00137979	0	1.33512	643.643	0.666782	5.92998	0	0.0624353	0	0.0129355	0
M.musculus	0	0.0435993	0	0	0.0639216	0	0	0	0	219.378	0.0315047	0.310116	0	0	0	0	0.00796169	0.701266	0	0	0	0	0	0	0	115.165	0	0.0930511	0	0	0	0	0.00159614	0.388394	0.0625344	0	0	0	0	0.000798069	0.186919	2769.49	0.0311247	22.3086	0.0336044	0	0	0	0
O.latipes	0	0	0	0	0	0	0	0	0	23.8571	0.759398	0.0593985	0	0	0	0	0	0	0	0	0	0	0	0	0	17.1406	0	0	0	0	0	0	0	0	0	0	0	0	0	0	1.3812	253.875	0.0593985	2.12556	0.0135338	0	0	0	0
O.sativa	0.00677329	0.00518691	0	0	0	0.00630985	0	0	0.0118131	15.5237	0	0.0357647	0	0.0266342	0	0	0.00259346	0.0230559	0	0	0	0.0191345	0	0	0.00803882	13.3433	0	0.0187023	0.00191613	0.00236619	0	0	0.00275388	0.046954	0.00558796	0	0.00170223	0.0504432	0.00257563	0.0153246	0.0320261	195.631	0.0179314	2.69808	0	0.000516909	0	0.000601575	0
P.abelii	0	0.656283	0.0031679	0	0	0	0.00131996	0	2.61035	63.8933	0	0.0366948	0	0.0351109	0	0	0	0	0	0	0.00211193	0	0	0.00237592	0	35.9736	0	0	0.032471	0	0	0	0	0	0	0	0	0	0	0	0.00105597	871.445	0.267951	8.34504	0.00237592	0.0348469	0	0	0
P.falciparum	0	0	0	0	0	0	0.0169024	0	0	27.821	0.0121074	0	0	0	0	0	0	0	0	0	0	0	0	0	0	16.1959	0	0	0	0	0	0	0	0.00551426	0	0	0	0	0	0	0	60.0043	0	0.170103	0	0	0	0	0
P.tetraurelia	0	0	0	0	0	0	0	0	0	7.41234	0	0	0	0	0	0	0	0	0	0	0	0	0	0	0	3.46819	0	0	0	0	0	0	0	0	0	0	0	0	0	0	0	4.18301	0	0	0	0	0	0	0
P.troglodytes	0	0.513991	0	0.00358598	0	0	0	0.00119533	0.351535	155.864	0	0.0609074	0	0	0	0.00907362	0.446509	0.123662	0	0	0	0	0	0	0	95.2469	0.000217332	0.787666	0	0.0334148	0	0	0.000597664	0.794893	0.00298832	0.0554741	0	0.490899	0.00516164	0.0475958	8.01326	2022.86	0.215376	20.1185	0.0414561	0.00527031	0.00260799	0.394512	0
s.cerevisiae	0	0	0	0	0	0	0	0	0	32.5493	0	0	0	0	0	0	0	5.16776	0	0	0	0	0	0	0	11.6612	0	2.31908	0	0	0	0	0	0	0	0	0	0	0	0	0	30.6809	0	0	0	0	0	0.828947	0
S.pombe	0	0	0	0	0	0	0	0	0	6.5266	0	0.00954979	0	0	0	0	0	0.0125057	0	0	0	0	0	0	0	6.21737	0	0	0	0	0	0	0	0	0	0	0.0100045	0	0	0	0	24.4261	0	0.0202365	0	0	0.0190996	0	0
S.purpuratus	0	41.5813	0	0	0	0	0	0	0	130.046	0.437117	0	11.7485	0	0	0	0	0	0	0	0	0	0	0	0	43.6074	0	0	0	0	0	0	0	0.81135	0	0	0	0	0	0	0	961.689	0	2.55215	0	0	0	0	0
S.scrofa	0.012408	0.181533	0.0205632	0	0.0176006	0	0.016183	0	0.00524036	125.668	0.0378452	0.425074	0	0	0	0	0	0.0686184	0.0116116	0	0	0.0471473	0	0	0.00769329	55.0683	0.0206906	0.1348	0.00076455	0	0	0	0	0.234494	0	0	0	0	0	0.0199261	0.0356949	1348.11	0.00326527	14.8195	0	0.0194482	0.00753401	0.0303749	0.125195
T.rubripes	0.149073	1.11646	0.0515822	0.094796	0.0197775	0.541026	0.00961681	0.00138442	1.06968	24.025	0.785612	0.476218	0.19869	0.540593	0.00466007	0.0149073	0.0122744	0.327478	0.0198888	0.0068356	0.0137948	0.364351	0.00894932	0.0113226	0.425476	13.7301	0.221014	0.172472	0.0253523	0.290717	0	0.0444747	0.136329	1.31601	0.0681088	0.0635229	0.0206922	1.0958	0.092707	0.168443	2.5997	258.542	1.2597	3.42015	0.133733	1.8919	0.0797899	0.194833	0.0247342
X.tropicalis	0	0.908299	0	0	0	0	0	0.0484245	0	74.4593	0.00101827	0.0837246	0	0	0	0	0.38502	0.328789	0	0	0	0	0.000226283	0	0	34.2826	0.147027	0.000226283	0	0	0.0467274	0	0.149064	1.67127	0	0	0	0	0.0013577	0.0237031	0.289246	682.299	0.0659048	5.94694	0.00271539	0.00169712	0	0.800645	0
Species	aaAA	aaAT	aaAG	aaAC	aaTA	aaTT	aaTG	aaTC	aaGA	aaGT	aaGG	aaGC	aaCA	aaCT	aaCG	aaCC	atAA	atAT	atAG	atAC	atTA	atTT	atTG	atTC	atGA	atGT	atGG	atGC	atCA	atCT	atCG	atCC	agAA	agAT	agAG	agAC	agTA	agTT	agTG	agTC	agGA	agGT	agGG	agGC	agCA	agCT	agCG	agCC	acAA
A.carolinensis	6.04815	2.10109	0.149627	0.341422	0.893084	0.992383	0.366396	0.705969	0.20654	0.604657	0.108493	0.185538	5.06823	1.07177	0	0.405027	0.956526	0.312857	0.243376	0.556178	0.934817	1.60379	0.068883	0.540018	1.06774	0.571413	2.744	1.08412	0.852386	1.39398	0	1.31634	138.302	229.448	88.2331	74.3856	34.3807	87.379	74.1031	31.9022	270.662	403.568	144.391	168.144	85.3392	122.525	22.5422	51.7601	3.00571
A.gambiae	0.000742184	0	0.000371092	0	0	0.000463865	0	0	0.388348	0	0.000742184	0	0	0	0	0	0	0	0	0	0	0.000371092	0	0	0	0	0	0	0	0	0	0	67.785	116.519	40.6789	63.3588	21.1828	46.7837	51.9097	32.9021	95.1919	138.088	55.438	62.1629	53.6361	70.2294	39.7641	47.7512	0
A.thaliana	0	0	0.000601707	0	0	0	0	0	0	0.000856037	0	0.00220833	0	0	0	0	0	0.000576894	0	0	0	0	0	0.000949084	0.000496253	0.0325356	0.000682348	0	0.00270458	0	0.00307677	0	9.11533	18.0918	7.26128	4.63329	2.8704	7.84048	5.51556	2.88161	21.9028	33.9473	13.5722	12.1302	4.25569	7.55431	1.71092	3.17538	0.0172634
B.distachyon	0.000785168	0.0867218	0.0472475	0.0148789	0	0.00882333	0.00163904	0.00388658	0.0578669	0.00525081	0.0192366	0.00116794	0.0191875	0.00888222	0.00587895	0	0.0040338	0.0381199	0.00146238	0.0848276	0	0.00367066	0.0110414	0.00348418	0	0.00637949	0.0160567	0.0143097	0.0104624	0.0522922	0.00121701	0.0659934	21.1123	44.7687	17.4827	12.0175	6.35136	17.6827	14.5186	7.48919	55.1597	95.2293	40.1864	37.5265	13.7791	21.3489	6.44862	11.6791	0.0830315
C.elegans	0	0.0101454	0.000320157	0	0	0.00837389	0.00549247	0.00341501	0.00666638	0.000419762	0	0.00122371	0.00364268	0.0209169	0.000305928	0	0.00927033	0.00270355	0	0.00551382	0.0319659	0.0107502	0.000313042	0.0064814	0.000747033	0.0288995	0.00781895	0.000341501	0.0372023	0.00283161	0.00514386	0	45.9609	50.3367	19.2084	24.9323	7.89831	14.4052	12.0622	9.1991	33.154	37.0695	11.2092	20.5549	16.2621	17.4139	7.74728	13.3638	0.00228379
C.jacchus	3.04403	0.909211	0.193219	0.360628	0.0790486	0.167814	0.116397	0.296255	0.215283	0.932085	0.151012	0.0765182	1.10344	0.00161943	0	0.0744939	0.202024	0.994939	1.08664	0.487652	0.132186	0.456781	0.00587045	0.0404858	1.50071	0.493927	0.00111336	1.67014	0.00303644	0.00232794	0	0.126923	136.535	213.732	95.6228	82.1143	26.5337	94.0109	69.8562	36.0183	329.689	333.005	123.725	167.278	85.8482	157.269	19.6832	69.1992	0.0869433
C.neoformans	0	0	0	0	0	0	0	0	0	0	0	0	0	0	0.00173076	0	0	0	0	0	0	0	0	0	0	0	0	0	0	0	0	0	4.00569	6.7826	3.04157	5.12661	2.43747	3.75112	3.58781	4.29617	4.51489	5.88307	3.27701	5.01302	3.00854	5.76957	2.66282	4.17927	0
D.discoideum	0	0	0	0	0	0	0	0.00609719	0.0248717	0	0	0	0	0	0	0	0	0.00670088	0	0	0	0.00464835	0	0	0	0.00543314	0	0	0	0	0	0	21.7073	25.1605	7.36396	5.70758	10.2995	16.7446	7.13637	4.08186	9.57338	10.4256	5.42342	2.72864	5.59565	3.71216	0.718141	1.88162	0
D.melanogaster	0	0.000567441	0	0.000779172	0	0	0	0	0	0	0.000872334	0	0	0.000753765	0.0332842	0.000491217	0	0	0	0	0	0	0	0	0.253036	0.144909	0.243381	0.235022	0.479199	0	0	0.00311669	110.049	164.168	58.3164	74.6698	26.0493	58.443	47.3487	34.7493	98.2128	171.13	61.6586	108.574	70.7619	76.2376	41.4872	43.8556	0.0382133
D.rerio	0.0132494	0.275447	0.326821	0.238652	0.0042058	0	0.381551	0.00824816	0.859836	0.0381573	0.0818606	0.115017	0.146517	0.0537166	5.45e-05	4.11976	0	0.124899	0.815239	0.034943	0	0.041742	0.187027	0.134455	0.265053	1.58084	0.232757	4.53292	6.19302	1.05948	0	0.204112	143.445	275.941	146.805	109.547	52.3319	117.982	127.841	60.6541	322.371	519.953	192.211	200.559	116.148	148.672	36.8192	97.2396	0.00115496
E.siliculosus	0	0	0	0	0	0	0	0	0	0	0	0	0	0	0	0	0	0	0	0	0	0	0	0	0	0	0	0	0	0	0	0	17.1949	47.8244	20.397	27.2846	5.98793	15.3914	12.7074	12.6265	78.7088	153.059	71.9727	88.7646	17.3466	29.5702	22.1061	18.6939	0
G.gallus	0.0487799	0.0514968	0.284155	0.158279	0	0.00847479	0	0	0.021835	0	0.000872405	0.0044368	0.0244024	0	0	1.47676	0	0.11755	0.560433	0.00204392	0	0.182731	0.196416	0.037663	0.0163514	0.137267	0.0411027	0.273337	0.0471348	0.0177472	0	0.0139086	147.456	264.258	110.033	97.0214	36.4615	96.7429	99.3569	46.8979	288.027	449.807	160.287	161.545	94.3177	145.539	16.3449	57.5926	0.0117401
G.gorilla	3.91101	0.276058	0.048306	0.309288	0.0583563	0	0	0.0178311	0.0319339	0.213973	0.0661371	0	0.000648403	0.261955	0.0116713	0.133085	0.432161	0.000648403	0	0.428595	0	0.419517	0	0	0.0238288	0.301345	0	0.00356622	1.06662	2.30394	0	0	53.9634	79.8473	52.8402	46.6058	10.183	33.8599	28.7615	19.5331	126.823	143.432	82.3886	88.7549	43.9399	60.3803	9.88118	42.5014	0.163884
H.sapiens	0	0	0	0	0	0	0	0	0	0.00266348	0	0	0	0	0	0	0	0.130199	0	0.430704	0.107527	0.288838	0.0654826	0.467304	0.0487222	0.0434472	0.301922	0.00127327	0.0368859	0.0759157	0	0	450.141	639.193	279.02	250.73	95.6111	221.361	239.608	126.794	845.765	961.865	503.708	517.514	221.756	348.965	51.0301	180.731	0
I.tridecemlineatus	1.34261	1.10228	0.056214	0.138161	0.340981	0.0707115	0.0312783	0.00507412	0.00536407	0.00656011	0.0913704	0.0143888	1.77482	1.9768	0	0.666123	0.225291	0.021565	0.0060527	0.242615	0.0224349	0.168678	0.00598021	0.240658	0.481244	0.348846	0.0331267	0.31021	0.201515	0.0778877	0	0.144612	110.316	179.139	84.8017	77.0567	28.4423	82.4318	70.9047	32.2398	225.005	345.054	142.993	152.645	55.5931	100.054	17.5239	57.6659	0.362872
M.gallopavo	2.3534	0.527841	0.172796	0.136018	0.385042	0.946168	0.576741	0	0	0.00657489	0.0873228	0.454695	0.76166	0.251079	0	0.199507	1.549	0.471132	0.326484	0.564619	0.088761	0.726731	0.0493117	0	0.35977	1.39223	0	0.293815	0.190877	0.311691	0	0.11239	68.9375	121.689	46.1118	49.3275	19.6934	44.6137	36.1549	21.4646	149.816	231.416	68.7097	72.5157	37.7463	65.8854	11.5026	28.0616	0.152044
M.mulatta	0	0	0.100207	0	0	0.658503	0.000862366	0	0.246809	0.0282856	0	0	0.00224215	0.0143153	0	0	0	0	0	0	0	0	0.0967575	0	0.0270783	0.0141428	0	0.0722663	0	0.00155226	0	0	76.3925	113.625	55.9493	47.5085	24.6473	40.1216	45.2687	18.8311	149.018	237.093	105.913	110.928	37.189	64.4572	11.0633	40.059	0
M.musculus	0	0.0328539	0	0	0	0	0	0	0	0	0	0	0	0	0	0	0	0.187119	0	0.0561594	0.0393904	0	0	0	0	0.0755981	0.240219	0.0664868	0	0.0011591	0	0.0589526	339.419	571.467	291.178	214.298	72.6385	187.111	206.866	107.118	684.431	792.852	411.44	386.929	194.124	301.152	37.72	134.631	0
O.latipes	0	0	0	0	0	0	0	0	0	0	0.0609023	0	0	0	0	0	0	0	0.123308	0	0	0	0	0	0	0	0	0	0	0	0	0	23.906	57.0594	20.3368	19.1662	8.47218	22.0842	24.7654	11.9932	53.3985	75.7955	38.1338	47.2308	14.5962	27.7406	10.3594	12.4023	0
O.sativa	0.00659059	0.0399847	0.00132792	0.018778	0	0.0149146	0.0119602	0.00104719	0.00477249	0	0.0070362	0.00268703	0.00779374	0.00368075	0	0.00449621	0.014772	0.00590435	0.0333495	0.0244952	0.0269461	0.0515795	0.00602912	0.00509779	0.0236486	0.0190766	0.00114522	0.0226237	0	0.0116037	0.0237555	0.000196069	19.9326	45.7508	16.6076	11.362	6.00622	17.9574	14.1244	6.46389	51.1646	78.8806	34.7109	31.6342	11.6037	19.329	5.60583	8.99475	0.020155
P.abelii	0.00290391	0	0.267951	0	0	0	0.00131996	0	0.00105597	0	0	0.0905491	1.84108	0	0	0	0	0	0	0	0	0	0	0	0	0	0	0	0	0	0	0	94.104	188.906	61.3955	75.7862	22.6011	66.3086	68.6159	24.1864	227.822	270.584	109.758	177.179	63.8904	101.206	9.0161	41.7753	0
P.falciparum	0	0	0	0	0	0	0	0	0.00551426	0	0	0	0	0	0	0	0	0	0	0	0	0	0	0	0	0	0	0	0	0	0	0	30.7369	28.1958	7.31995	5.7648	5.05466	9.91669	4.34644	2.54172	23.0122	21.2871	7.65644	7.89199	3.92424	6.1188	0.974706	2.34093	0
P.tetraurelia	0	0	0	0	0	0	0	0	0	0	0	0	0	0	0	0	0	0	0	0	0	0	0	0	0	0	0	0	0	0	0	0	3.51016	4.38653	1.4966	1.12235	1.27611	2.57454	0.993949	0.916351	2.2206	1.90514	0.849598	1.00686	0.932063	1.14792	0.144337	0.563721	0
P.troglodytes	0.575876	0.136485	0	0.258191	0	8.26455	0	0.16088	0.0775876	0.0111383	0.326161	0	0.85944	0	0.00385765	0	0.0661777	0.120728	0	0	0	0	0.15235	0	1.1517	0.0319478	0	0.000271665	0.446509	0.192774	0	0.000651997	250.81	411.648	195.574	161.295	64.8743	158.367	151.207	57.8595	512.207	701.511	249.788	279.618	142.048	198.011	37.4573	107.88	0.0922575
s.cerevisiae	0	0	0	0	0	0	0	0	0	0	0	0	0	0	0	0	0	0	0	2.91447	0	40.2632	10.1053	0	0	0	0	0	0	0	0	0	17.6974	14.8059	12.8849	20.7862	10.5296	24.6875	5.92105	7.52303	14.023	22.3125	6.52303	21.0658	19.5197	25.0329	1.39145	6.29276	0
S.pombe	0	0	0	0	0	0	0	0	0	0	0	0	0	0	0	0	0	0	0	0	0	0	0	0	0	0	0	0	0	0	0	0	8.63051	9.77967	4.07071	4.62483	3.94998	7.10141	5.06457	3.79604	7.00296	8.44611	3.64961	5.01887	2.79695	5.0075	1.28649	2.59936	0
S.purpuratus	0	0	0	0	0	0	0	0	0	0	0	0	0	0	0	0	0	0	0	0	0	0	0	0	0.00613497	0	0	0	0	0	0	0	94.316	239.204	65.4325	59.1028	69.434	45.0598	36.4586	24.7607	179.215	348.544	80.431	144.807	93.3926	174.971	43.0552	24.5567	0
S.scrofa	0.0118027	0.047864	0.0073588	0	0.00426874	0.0707687	0	0	0.000748622	0.188732	0.0254691	0	0	0.0153229	0.0658469	0	0.00130611	0	0	0.164617	0	0.0516868	0	0	0	0	0.0894046	0	0	0.0132363	0	0.32941	169.388	246.474	114.91	98.3585	35.1422	102.263	102.749	47.3804	323.63	456.205	218.93	210.682	84.7568	142.873	30.5631	97.5006	0.195359
T.rubripes	0.886044	0.377293	0.048974	0.18178	0.280321	0.131891	0.0444994	0.267701	0.332818	0.155315	0.16131	0.124487	0.813708	0.187009	0.0457973	0.21063	0.261125	0.298591	0.0533993	0.101965	0.211273	0.612546	0.0637454	0.530791	0.596527	0.762114	0.136193	0.329333	0.266007	0.319258	0.0263659	0.299691	29.0927	44.4118	26.2959	26.2773	10.428	14.7182	17.5222	18.0561	59.6514	83.4771	42.4622	45.6636	20.2568	24.1067	8.51785	16.1647	0.276712
X.tropicalis	0.0600215	0.0467274	0	0.00101827	0	0.000509136	0	0	0.522826	0.0407875	0	0	0.380325	0	0	0	0.290151	0.00644906	0.00203654	0.38502	0	0.14137	0	0.000961702	0.0941902	0.00961702	0.0460485	0	0.00107484	0	0	0	85.6295	137.484	64.0488	48.3454	22.6638	58.7343	46.7937	25.79	159.546	244.404	99.9059	103.451	46.085	84.0305	10.953	38.5089	0.220513
[truncated: 210 more columns]

## Sheet: 5.2
	AA~ASL1(all)	Codon~ASL1(all)	AA~ASL1(5000_sample)	Codon~ASL1(5000_sample)	X(mean CDS length/gene length)~ASL1	N(introns per kb exon)~ASL1	M(mean intron size)~ASL1
log [harmonic mean(complex model)]	-32.9428	-34.0393	-16.1862	-14.76	-23.7637	-50.0745	-156.135
log[harmonic mean(simple model) (R Trait 1 2=0)]	-32.9782	-33.5373	-14.794	-16.1359	-26.3931	-51.4655	-159.784
Log BF=2*(log[harmonic mean(complex model)]-log[harmonic mean(simple model)])	0.070858	-1.00387	-2.78449	2.75166	5.25879	2.78211	7.29882
	weak evidence	weak evidence	weak evidence	positive evidence	strong evidence	positive evidence	strong evidence
	AA~ASL2(all)	Codon~ASL2(all)	AA~ASL2(5000_sample)	Codon~ASL2(5000_sample)	X(mean CDS length/gene length)~ASL2	N(introns per kb exon)~ASL2	M(mean intron size)~ASL2
log [harmonic mean(complex model)]	-27.809	-28.6687	-10.2267	-11.3248	-17.2877	-44.1604	-150.651
log[harmonic mean(simple model) (R Trait 1 2=0)]	-27.6327	-29.324	-11.4983	-10.1266	-21.6444	-46.4551	-155.401
Log BF=2*(log[harmonic mean(complex model)]-log[harmonic mean(simple model)])	-0.35249	1.31063	2.54316	-2.39643	8.71353	4.5893	9.50023
	weak evidence	weak evidence	positive evidence	weak evidence	strong evidence	positive evidence	strong evidence
ASL1: Average no. of ASEs per gene (residual of the polynomial regression between num of ESTs [col. O] and ASL [col. U])
ASL2: Average no. of ASEs per gene (residual of the linear regression between the log-transformed num of ESTs [col. O] and ASL [col. U])
ASL1 and ASL2 is from the supplementary data of the following reference:
Chen, L, SJ Bush, JM Tovar-Corona, A Castillo-Morales, AO Urrutia. 2014. Correcting for differential transcript coverage reveals a strong relationship between alternative splicing and organism complexity. Mol Biol Evol 31:1402-1413.
From BayesTraits manual:
Log BF (log Bayes factor )	interpretation
<2	weak evidence
>2	positive evidence
5-10	strong evidence
>10	very strong evidence

## Sheet: 6.1
comparison of ESE density between second exon and last but one exon							Classifier 1: second exons	Classifier 2: last but one exons
Dataset: INT3 _400				Dataset: INT3
ESE_density	Classifier	Intron_size		ESE_density	Classifier	Intron_size
0.115942	1	1893		0.115942	1	1893
0.289855	1	3600		0.217391	1	3844		Results:
0.275362	1	10836		0.289855	1	3600		Dataset: INT3
0.173913	1	14517		0.173913	1	1703		median of ESE density of second exons	0.173913
0.101449	1	15361		0.376812	1	10836		median of ESE density of last but one exons	0.0909091
0.231884	1	7575		0.188406	1	14517		mann whitney U test P value:	2.4159e-71
0.0869565	1	5935		0.101449	1	15361
0.0869565	1	6579		0.318841	1	7575		Number of ESE density of 2nd exon is higher	491
0.101449	1	5836		0.173913	1	5139		Number of ESE density of 2nd exon is lower	381
0.173913	1	267		0.101449	1	5935		binomial test P value:	2.59315e-05
0.0869565	1	2012		0.0869565	1	6579
0.202899	1	7266		0.217391	1	5836		Dataset: INT3 _400
0.173913	1	2704		0.202899	1	2980		median of ESE density of second exons	0.173913
0.173913	1	5587		0.217391	1	11110		median of ESE density of last but one exons	0.0882353
0.173913	1	1459		0.318841	1	267		mann whitney U test P value:	5.3199e-46
0.217391	1	210		0.173913	1	2012
0.0869565	1	7874		0.0869565	1	1612		Number of ESE density of 2nd exon is higher	332
0.0869565	1	3326		0.202899	1	7266		Number of ESE density of 2nd exon is lower	240
0.115942	1	1727		0.173913	1	2704		binomial test P value:	2.00247e-05
0.0869565	1	5307		0.173913	1	5587
0.188406	1	3264		0.173913	1	1459
0.0869565	1	3736		0.26087	1	3770
0.202899	1	1334		0.144928	1	654
0.173913	1	18729		0.0869565	1	6208
0.188406	1	1887		0.333333	1	210
0.0869565	1	2679		0.0869565	1	5898
0.130435	1	1413		0.144928	1	2477
0.376812	1	1412		0.26087	1	7874
0.0869565	1	1326		0.173913	1	3326
0.101449	1	179		0.115942	1	1727
0.202899	1	5029		0.0869565	1	1267
0.231884	1	1441		0.0869565	1	5307
0.188406	1	2643		0.362319	1	3264
0.0869565	1	410		0.0869565	1	3736
0.0869565	1	408		0.289855	1	1334
0.0869565	1	2004		0.173913	1	18729
0.304348	1	1519		0.0869565	1	1364
0.0869565	1	23997		0.0869565	1	21650
0.391304	1	2737		0.289855	1	1887
0.304348	1	102621		0.173913	1	2679
0.188406	1	1975		0.289855	1	1413
0.26087	1	4472		0.376812	1	1412
0.0869565	1	8051		0.173913	1	1326
0.0869565	1	1368		0.101449	1	179
0.0869565	1	273		0.0869565	1	2310
0.0869565	1	3727		0.202899	1	5029
0.0869565	1	5210		0.0869565	1	1238
0.173913	1	3065		0.231884	1	1441
0.115942	1	992		0.202899	1	2643
0.231884	1	231		0.0869565	1	410
0.173913	1	26591		0.0869565	1	408
0.0869565	1	612		0.0869565	1	2004
0.231884	1	6988		0.0869565	1	730
0.0869565	1	325		0.434783	1	1519
0.0869565	1	2510		0.173913	1	23997
0.217391	1	7433		0.463768	1	2737
0.0869565	1	4283		0.304348	1	102621
0.173913	1	14231		0.217391	1	1975
0.173913	1	5314		0.26087	1	4472
0.231884	1	2874		0.0869565	1	8051
0.26087	1	9337		0.0869565	1	9613
0.144928	1	3731		0.0869565	1	1368
0.0869565	1	11700		0.188406	1	273
0.0869565	1	2325		0.217391	1	273
0.0869565	1	23217		0.304348	1	72701
0.173913	1	16822		0.231884	1	3727
0.173913	1	2341		0.0869565	1	25826
0.231884	1	21747		0.101449	1	5210
0.0869565	1	2143		0.0869565	1	1983
0.26087	1	963		0.26087	1	3065
0.202899	1	4274		0.202899	1	992
0.0869565	1	5408		0.318841	1	231
0.188406	1	10481		0.202899	1	26591
0.275362	1	513		0.202899	1	612
0.173913	1	15078		0.333333	1	6988
0.0869565	1	17527		0.0869565	1	5106
0.188406	1	536		0.173913	1	325
0.304348	1	9252		0.0869565	1	2510
0.202899	1	1940		0.304348	1	7433
0.173913	1	1694		0.173913	1	4283
0.202899	1	4717		0.275362	1	14231
0.173913	1	573		0.26087	1	5314
0.275362	1	12160		0.173913	1	254
0.26087	1	1596		0.246377	1	2874
0.173913	1	3393		0.26087	1	9337
0.217391	1	5643		0.144928	1	3731
0.115942	1	1888		0.173913	1	11700
0.202899	1	1823		0.0869565	1	2325
0.391304	1	18194		0.173913	1	23217
0.130435	1	16919		0.173913	1	16822
0.0869565	1	828		0.463768	1	2341
0.376812	1	3451		0.318841	1	21747
0.275362	1	10106		0.0869565	1	2143
0.318841	1	6072		0.347826	1	963
0.173913	1	8582		0.217391	1	4274
0.246377	1	18149		0.0869565	1	5408
0.202899	1	12789		0.275362	1	10481
0.289855	1	7989		0.275362	1	513
0.202899	1	2003		0.188406	1	15078
0.115942	1	1407		0.173913	1	17527
0.101449	1	16581		0.202899	1	536
0.0869565	1	1163		0.0869565	1	5133
0.231884	1	23897		0.333333	1	9252
0.333333	1	4509		0.0869565	1	6940
0.362319	1	1882		0.202899	1	1940
0.26087	1	30756		0.347826	1	5457
0.0869565	1	10943		0.0869565	1	803
0.0869565	1	1896		0.26087	1	1694
0.217391	1	10574		0.0869565	1	3935
0.101449	1	793		0.376812	1	4717
0.0869565	1	24745		0.173913	1	232
0.0869565	1	127		0.188406	1	573
0.0869565	1	268		0.275362	1	12160
0.0869565	1	6052		0.26087	1	1596
0.115942	1	5709		0.217391	1	3393
0.289855	1	13727		0.304348	1	5643
0.188406	1	1741		0.0869565	1	6065
0.231884	1	1769		0.101449	1	1888
0.0869565	1	7902		0.0869565	1	4327
0.0869565	1	2375		0.202899	1	1823
0.115942	1	2977		0.391304	1	18194
0.173913	1	15490		0.130435	1	16919
0.173913	1	2408		0.0869565	1	653
0.0869565	1	2306		0.173913	1	828
0.333333	1	33200		0.376812	1	3451
0.173913	1	17990		0.0869565	1	8071
0.202899	1	1589		0.275362	1	10106
0.0869565	1	3787		0.362319	1	6072
0.318841	1	2846		0.0869565	1	168
0.188406	1	712		0.202899	1	8582
0.101449	1	8386		0.333333	1	18149
0.188406	1	4653		0.26087	1	3382
0.26087	1	578		0.202899	1	12789
0.217391	1	2581		0.304348	1	7989
0.130435	1	17020		0.202899	1	2003
0.0869565	1	1671		0.115942	1	1407
0.130435	1	4347		0.173913	1	26435
0.173913	1	17679		0.0869565	1	5509
0.405797	1	7433		0.188406	1	16581
0.0869565	1	5282		0.0869565	1	1163
0.188406	1	66015		0.246377	1	23897
0.101449	1	6943		0.362319	1	4509
0.0869565	1	337		0.362319	1	1882
0.173913	1	25835		0.0869565	1	3581
0.188406	1	22945		0.275362	1	30756
0.26087	1	3667		0.0869565	1	9789
0.101449	1	1150		0.202899	1	10943
0.173913	1	773		0.289855	1	1896
0.202899	1	17835		0.231884	1	10574
0.304348	1	1477		0.101449	1	793
0.376812	1	6807		0.0869565	1	24745
0.304348	1	2472		0.115942	1	21876
0.202899	1	6934		0.0869565	1	127
0.0869565	1	8972		0.173913	1	1567
0.0869565	1	905		0.449275	1	791
0.0869565	1	47872		0.289855	1	2942
0.130435	1	1912		0.0869565	1	268
0.318841	1	5149		0.173913	1	6052
0.173913	1	5317		0.115942	1	5709
0.0869565	1	120222		0.0869565	1	4905
0.376812	1	5815		0.333333	1	13727
0.202899	1	4475		0.318841	1	1741
0.173913	1	9675		0.42029	1	1769
0.0869565	1	2813		0.0869565	1	7902
0.0869565	1	6306		0.0869565	1	2375
0.0869565	1	5122		0.0869565	1	5605
0.0869565	1	83		0.115942	1	2977
0.144928	1	17498		0.15942	1	15490
0.0869565	1	9560		0.173913	1	20542
0.26087	1	7095		0.173913	1	2408
0.202899	1	2606		0.173913	1	2306
0.0869565	1	1406		0.333333	1	33200
0.173913	1	2580		0.0869565	1	2251
0.0869565	1	8787		0.26087	1	17990
0.0869565	1	11647		0.202899	1	1589
0.0869565	1	345		0.173913	1	3787
0.173913	1	92043		0.318841	1	2846
0.130435	1	17972		0.289855	1	712
0.0869565	1	19006		0.188406	1	13549
0.26087	1	2721		0.101449	1	8386
0.0869565	1	619		0.173913	1	1225
0.188406	1	12818		0.275362	1	4653
0.0869565	1	3364		0.26087	1	578
0.0869565	1	93581		0.405797	1	2581
0.0869565	1	24768		0.217391	1	17020
0.188406	1	657		0.0869565	1	1671
0.231884	1	5162		0.115942	1	4347
0.0869565	1	25645		0.362319	1	17679
0.202899	1	101736		0.405797	1	7433
0.173913	1	9551		0.173913	1	5282
0.0869565	1	1949		0.275362	1	66015
0.202899	1	1280		0.101449	1	6943
0.130435	1	15741		0.188406	1	337
0.173913	1	9051		0.173913	1	25835
0.101449	1	4904		0.188406	1	22945
0.130435	1	19727		0.289855	1	3667
0.0869565	1	646		0.101449	1	1150
0.0869565	1	21488		0.318841	1	11023
0.101449	1	112807		0.173913	1	773
0.0869565	1	3685		0.0869565	1	9340
0.26087	1	2614		0.15942	1	5204
0.0869565	1	10796		0.202899	1	17835
0.173913	1	20850		0.173913	1	15282
0.173913	1	1156		0.347826	1	1477
0.0869565	1	768		0.0869565	1	13130
0.478261	1	567		0.463768	1	6807
0.130435	1	3891		0.362319	1	2472
0.26087	1	18087		0.275362	1	13314
0.173913	1	3009		0.289855	1	6934
0.0869565	1	109073		0.130435	1	8972
0.318841	1	1681		0.0869565	1	1755
0.130435	1	35276		0.0869565	1	1309
0.0869565	1	26126		0.26087	1	905
0.173913	1	118231		0.173913	1	47872
0.0869565	1	2441		0.130435	1	1912
0.0869565	1	13305		0.318841	1	5149
0.333333	1	1562		0.0869565	1	11422
0.202899	1	807		0.347826	1	5317
0.0869565	1	1075		0.173913	1	443
0.173913	1	14507		0.0869565	1	120222
0.202899	1	1670		0.289855	1	1283
0.0869565	1	4273		0.376812	1	5815
0.115942	1	14272		0.217391	1	6005
0.0869565	1	538		0.144928	1	3062
0.101449	1	6081		0.275362	1	3672
0.115942	1	7388		0.0869565	1	4105
0.173913	1	2220		0.202899	1	4475
0.173913	1	483		0.173913	1	9675
0.0869565	1	1875		0.173913	1	2813
0.0869565	1	4309		0.0869565	1	6306
0.0869565	1	3653		0.101449	1	5122
0.188406	1	15405		0.0869565	1	83
0.0869565	1	2451		0.144928	1	17498
0.347826	1	5650		0.0869565	1	22623
0.0869565	1	1567		0.173913	1	9560
0.115942	1	2016		0.289855	1	7095
0.173913	1	20247		0.231884	1	2606
0.0869565	1	20836		0.202899	1	1406
0.275362	1	2838		0.26087	1	2580
0.15942	1	1535		0.26087	1	8787
0.275362	1	106212		0.101449	1	11647
0.0869565	1	18179		0.0869565	1	345
0.173913	1	14985		0.0869565	1	15085
0.0869565	1	530		0.173913	1	92043
0.115942	1	5885		0.144928	1	17972
0.0869565	1	1868		0.26087	1	19006
0.275362	1	1752		0.275362	1	2721
0.449275	1	4259		0.101449	1	619
0.188406	1	2072		0.0869565	1	4522
0.15942	1	3798		0.188406	1	35359
0.202899	1	195781		0.202899	1	3497
0.188406	1	493512		0.202899	1	2948
0.173913	1	3853		0.188406	1	12818
0.202899	1	163875		0.173913	1	3364
0.0869565	1	595		0.0869565	1	93581
0.26087	1	3153		0.173913	1	24768
0.188406	1	87580		0.101449	1	101588
0.0869565	1	60259		0.217391	1	657
0.333333	1	36013		0.0869565	1	1221
0.130435	1	9099		0.173913	1	7845
0.289855	1	14270		0.0869565	1	3748
0.0869565	1	158427		0.405797	1	5162
0.173913	1	3279		0.246377	1	25645
0.231884	1	6206		0.202899	1	101736
0.0869565	1	3240		0.26087	1	9551
0.449275	1	2182		0.26087	1	1949
0.217391	1	5487		0.202899	1	1280
0.362319	1	453		0.217391	1	15741
0.0869565	1	1657		0.173913	1	129130
0.26087	1	295		0.347826	1	9051
0.173913	1	3066		0.0869565	1	22382
0.391304	1	633		0.144928	1	4904
0.0869565	1	25794		0.130435	1	19727
0.173913	1	3039		0.101449	1	646
0.173913	1	765		0.0869565	1	21488
0.0869565	1	5965		0.0869565	1	1242
0.275362	1	1789		0.26087	1	8012
0.173913	1	4935		0.188406	1	112807
0.0869565	1	2215		0.144928	1	3685
0.173913	1	1159		0.304348	1	2614
0.173913	1	62547		0.0869565	1	10796
0.0869565	1	3668		0.173913	1	20850
0.0869565	1	822		0.173913	1	1156
0.275362	1	16173		0.0869565	1	768
0.130435	1	12673		0.478261	1	567
0.130435	1	1273		0.217391	1	3891
0.202899	1	8136		0.347826	1	18087
0.0869565	1	1291		0.26087	1	3009
0.101449	1	10191		0.173913	1	109073
0.101449	1	24719		0.0869565	1	15229
0.188406	1	606		0.188406	1	1727
0.231884	1	36423		0.318841	1	1681
0.202899	1	5091		0.188406	1	2109
0.0869565	1	14412		0.130435	1	35276
0.173913	1	125440		0.0869565	1	26126
0.173913	1	12451		0.202899	1	118231
0.463768	1	2863		0.0869565	1	2441
0.0869565	1	9827		0.391304	1	13305
0.101449	1	4874		0.0869565	1	2280
0.275362	1	12956		0.362319	1	1562
0.217391	1	327		0.0869565	1	836
0.0869565	1	677		0.202899	1	807
0.130435	1	1050		0.0869565	1	3486
0.0869565	1	121		0.173913	1	1075
0.101449	1	449		0.217391	1	14507
0.0869565	1	2787		0.202899	1	1670
0.144928	1	25981		0.202899	1	6118
0.101449	1	637		0.0869565	1	4273
0.101449	1	5994		0.115942	1	14272
0.173913	1	2690		0.130435	1	3078
0.0869565	1	1980		0.173913	1	538
0.217391	1	1920		0.275362	1	6081
0.101449	1	2151		0.101449	1	547
0.217391	1	2336		0.173913	1	713
0.202899	1	3767		0.231884	1	7388
0.202899	1	5790		0.26087	1	2220
0.376812	1	5518		0.0869565	1	3789
0.217391	1	1409		0.405797	1	483
0.275362	1	17860		0.144928	1	13656
0.202899	1	3378		0.173913	1	1875
0.173913	1	6989		0.318841	1	711
0.217391	1	4728		0.188406	1	1073
0.188406	1	83		0.0869565	1	4309
0.115942	1	242451		0.0869565	1	3653
0.101449	1	457155		0.275362	1	15405
0.0869565	1	13067		0.0869565	1	2451
0.202899	1	495		0.0869565	1	527
0.0869565	1	4665		0.0869565	1	1781
0.101449	1	450		0.173913	1	15763
0.130435	1	14116		0.362319	1	5650
0.188406	1	297		0.0869565	1	1779
0.26087	1	6595		0.26087	1	1567
0.275362	1	4915		0.376812	1	2016
0.0869565	1	2620		0.275362	1	20247
0.0869565	1	554		0.202899	1	20836
0.347826	1	2442		0.0869565	1	3936
0.231884	1	3932		0.449275	1	2838
0.0869565	1	2426		0.15942	1	1535
0.173913	1	2387		0.0869565	1	21612
0.0869565	1	5743		0.318841	1	106212
0.173913	1	2433		0.0869565	1	18179
0.130435	1	4848		0.0869565	1	16013
0.217391	1	8149		0.173913	1	14985
0.26087	1	11744		0.130435	1	1337
0.217391	1	4001		0.0869565	1	530
0.101449	1	18622		0.115942	1	439
0.0869565	1	1890		0.115942	1	5885
0.173913	1	2538		0.231884	1	1868
0.130435	1	83		0.0869565	1	185
0.246377	1	967		0.275362	1	466
0.26087	1	1106		0.275362	1	1752
0.0869565	1	4453		0.463768	1	4259
0.231884	1	11182		0.246377	1	2072
0.130435	1	4064		0.0869565	1	24790
0.0869565	1	480		0.173913	1	3798
0.0869565	1	10514		0.289855	1	195781
0.101449	1	3782		0.188406	1	493512
0.101449	1	681		0.289855	1	3853
0.173913	1	13216		0.202899	1	163875
0.15942	1	21122		0.318841	1	113
0.144928	1	27754		0.0869565	1	595
0.173913	1	4488		0.173913	1	50907
0.0869565	1	766		0.26087	1	3153
0.0869565	1	175		0.202899	1	87580
0.275362	1	7633		0.0869565	1	553
0.0869565	1	13220		0.202899	1	390
0.173913	1	1880		0.0869565	1	60259
0.188406	1	2023		0.173913	1	1298
0.0869565	1	27807		0.173913	1	992
0.0869565	1	9850		0.130435	1	84
0.0869565	1	1751		0.0869565	1	2572
0.304348	1	4911		0.42029	1	36013
0.231884	1	31444		0.26087	1	934
0.101449	1	10922		0.0869565	1	9099
0.173913	1	2945		0.289855	1	14270
0.304348	1	2424		0.173913	1	158427
0.0869565	1	44681		0.101449	1	243
0.173913	1	4355		0.188406	1	6747
0.0869565	1	10931		0.188406	1	3279
0.0869565	1	24459		0.217391	1	6206
0.0869565	1	1273		0.26087	1	3240
0.0869565	1	5767		0.57971	1	2182
0.188406	1	949		0.376812	1	5487
0.101449	1	3402		0.217391	1	12175
0.0869565	1	1084		0.362319	1	453
0.173913	1	536480		0.0869565	1	1657
0.130435	1	1282		0.376812	1	295
0.115942	1	5153		0.173913	1	3066
0.0869565	1	4031		0.42029	1	633
0.0869565	1	3086		0.202899	1	25794
0.0869565	1	4803		0.144928	1	23546
0.0869565	1	5313		0.0869565	1	40292
0.173913	1	469		0.304348	1	3386
0.188406	1	489		0.173913	1	3039
0.304348	1	1918		0.173913	1	765
0.173913	1	6096		0.0869565	1	1605
0.115942	1	5275		0.0869565	1	2513
0.173913	1	2335		0.0869565	1	12562
0.188406	1	4809		0.217391	1	5965
0.0869565	1	22801		0.275362	1	1789
0.0869565	1	14335		0.0869565	1	1939
0.15942	1	3667		0.304348	1	4935
0.188406	1	22553		0.0869565	1	40424
0.0869565	1	3534		0.173913	1	2215
0.0869565	1	15897		0.173913	1	2747
0.0869565	1	1876		0.173913	1	1159
0.0869565	1	24487		0.173913	1	37010
0.188406	1	2260		0.0869565	1	438
0.0869565	1	7476		0.231884	1	62547
0.275362	1	5631		0.0869565	1	1540
0.101449	1	3729		0.173913	1	3668
0.333333	1	2365		0.0869565	1	386
0.318841	1	13805		0.0869565	1	1122
0.0869565	1	410		0.0869565	1	822
0.173913	1	30932		0.391304	1	16173
0.173913	1	38884		0.304348	1	12673
0.0869565	1	6472		0.144928	1	1273
0.0869565	1	13176		0.376812	1	8136
0.347826	1	10521		0.0869565	1	4502
0.0869565	1	29358		0.173913	1	1291
0.202899	1	467		0.15942	1	5005
0.115942	1	1288		0.101449	1	10191
0.26087	1	82076		0.101449	1	24719
0.188406	1	6457		0.188406	1	606
0.188406	1	16065		0.231884	1	36423
0.0869565	1	7168		0.173913	1	5091
0.0869565	1	4757		0.173913	1	14412
0.0869565	1	835		0.173913	1	125440
0.144928	1	347414		0.289855	1	12451
0.173913	1	139063		0.463768	1	2863
0.115942	1	2784		0.0869565	1	9827
0.130435	1	105814		0.101449	1	4874
0.318841	1	344		0.0869565	1	150400
0.0869565	1	66604		0.318841	1	12956
0.0869565	1	6061		0.202899	1	327
0.26087	1	2272		0.26087	1	677
0.202899	1	68261		0.231884	1	1050
0.0869565	1	7462		0.0869565	1	121
0.173913	1	23286		0.0869565	1	6327
0.0869565	1	3311		0.144928	1	1295
0.0869565	1	1939		0.188406	1	449
0.0869565	1	246545		0.0869565	1	2787
0.0869565	1	90012		0.0869565	1	343
0.217391	1	4045		0.144928	1	25981
0.188406	1	3961		0.0869565	1	410
0.0869565	1	5502		0.101449	1	637
0.0869565	1	733		0.202899	1	4599
0.173913	1	6073		0.173913	1	3280
0.115942	1	4201		0.173913	1	977
0.173913	1	803		0.231884	1	5994
0.144928	1	2853		0.26087	1	1129
0.0869565	1	202588		0.0869565	1	98534
0.0869565	1	20647		0.173913	1	1609
0.202899	1	5026		0.0869565	1	872
0.289855	1	17608		0.173913	1	2690
0.0869565	1	4812		0.0869565	1	1980
0.202899	1	16785		0.304348	1	1920
0.0869565	1	225		0.101449	1	2151
0.188406	1	20815		0.304348	1	2336
0.0869565	1	58121		0.202899	1	3767
0.0869565	1	3821		0.231884	1	5790
0.26087	1	915		0.391304	1	5518
0.173913	1	12997		0.304348	1	1409
0.26087	1	7641		0.231884	1	17860
0.188406	1	371		0.202899	1	3378
0.0869565	1	932		0.449275	1	6989
0.289855	1	3367		0.217391	1	4728
0.217391	1	1974		0.217391	1	83
0.347826	1	2479		0.115942	1	242451
0.202899	1	4365		0.0869565	1	544
0.0869565	1	49375		0.101449	1	457155
0.173913	1	103597		0.0869565	1	13067
0.144928	1	30616		0.26087	1	4844
0.318841	1	55266		0.0869565	1	26907
0.173913	1	10205		0.231884	1	495
0.217391	1	3563		0.0869565	1	4665
0.333333	1	1221		0.130435	1	450
0.217391	1	1675		0.130435	1	14116
0.0869565	1	240		0.0869565	1	3776
0.173913	1	3429		0.173913	1	894
0.0869565	1	4322		0.188406	1	297
0.0869565	1	10643		0.0869565	1	7579
0.246377	1	2703		0.26087	1	6595
0.0869565	1	1155		0.362319	1	4915
0.101449	1	2107		0.0869565	1	202509
0.0869565	1	1195		0.173913	1	2620
0.275362	1	3477		0.144928	1	554
0.0869565	1	1220		0.173913	1	2185
0.202899	1	4812		0.376812	1	2442
0.0869565	1	4938		0.188406	1	1668
0.0869565	1	25372		0.26087	1	3932
0.304348	1	6290		0.0869565	1	10474
0.173913	1	1107		0.173913	1	2426
0.173913	1	4439		0.217391	1	993
0.0869565	1	1730		0.26087	1	2387
0.26087	1	9940		0.0869565	1	3110
0.0869565	1	3453		0.0869565	1	5743
0.173913	1	12653		0.173913	1	2433
0.217391	1	905		0.15942	1	4848
0.217391	1	32398		0.217391	1	8149
0.391304	1	75781		0.318841	1	11744
0.173913	1	16447		0.405797	1	4001
0.536232	1	4164		0.188406	1	18622
0.202899	1	1487		0.231884	1	1890
0.0869565	1	3472		0.173913	1	2538
0.0869565	1	67771		0.130435	1	83
0.173913	1	3500		0.246377	1	967
0.26087	1	7426		0.434783	1	1106
0.289855	1	1740		0.0869565	1	4453
0.0869565	1	768		0.246377	1	11182
0.0869565	1	5049		0.130435	1	4064
0.188406	1	9927		0.173913	1	480
0.115942	1	6008		0.0869565	1	10514
0.130435	1	38791		0.101449	1	3782
0.0869565	1	2766		0.188406	1	681
0.0869565	1	143187		0.0869565	1	128
0.130435	1	2229		0.173913	1	1106
0.202899	1	14997		0.173913	1	13216
0.173913	1	9614		0.333333	1	21122
0.101449	1	1492		0.144928	1	27754
0.0869565	1	11179		0.0869565	1	360
0.0869565	1	4213		0.173913	1	4488
0.0869565	1	54983		0.0869565	1	7106
0.173913	1	245		0.0869565	1	766
0.0869565	1	1815		0.0869565	1	1329
0.173913	1	41612		0.347826	1	175
0.362319	1	87258		0.275362	1	7633
0.0869565	1	96493		0.173913	1	13220
0.231884	1	1131		0.173913	1	11261
0.246377	1	1470		0.318841	1	1880
0.217391	1	15186		0.202899	1	2023
0.101449	1	9449		0.231884	1	27807
0.318841	1	7750		0.188406	1	9850
0.15942	1	12470		0.173913	1	1751
0.188406	1	35719		0.362319	1	4911
0.101449	1	7668		0.246377	1	31444
0.246377	1	5043		0.0869565	1	118723
0.15942	1	24665		0.101449	1	10922
0.231884	1	6899		0.26087	1	2945
0.376812	1	9217		0.42029	1	2424
0.202899	1	117000		0.173913	1	44681
0.289855	1	761		0.289855	1	4355
0.188406	1	1526		0.0869565	1	1390
0.0869565	1	3280		0.0869565	1	10931
0.0869565	1	4996		0.202899	1	24459
0.173913	1	2108		0.0869565	1	8396
0.202899	1	3403		0.173913	1	1273
0.173913	1	184583		0.0869565	1	5767
0.130435	1	132078		0.289855	1	949
0.130435	1	1186		0.188406	1	3402
0.217391	1	683		0.26087	1	1084
0.202899	1	350		0.202899	1	536480
0.0869565	1	4781		0.130435	1	7581
0.0869565	1	13614		0.130435	1	1282
0.0869565	1	1647		0.144928	1	2346
0.188406	1	848		0.275362	1	3181
0.173913	1	304		0.202899	1	5153
0.463768	1	3025		0.0869565	1	4031
0.173913	1	5337		0.115942	1	3086
0.173913	1	32404		0.26087	1	4803
0.173913	1	2036		0.173913	1	5313
0.173913	1	2841		0.376812	1	5942
0.0869565	1	3506		0.188406	1	469
0.202899	1	4869		0.0869565	1	52409
0.173913	1	6804		0.188406	1	489
0.202899	1	4977		0.391304	1	1918
0.173913	1	9488		0.173913	1	6096
0.173913	1	1245		0.144928	1	5275
0.144928	1	1346		0.0869565	1	3009
0.188406	1	1414		0.26087	1	2335
0.0869565	1	14758		0.231884	1	4809
0.115942	1	15901		0.0869565	1	22801
0.101449	1	3632		0.0869565	1	305
0.173913	1	4875		0.246377	1	14335
0.318841	1	4200		0.0869565	1	9918
0.101449	1	511		0.231884	1	1677
0.173913	1	638		0.15942	1	3667
0.0869565	1	719		0.362319	1	22553
0.173913	1	213		0.0869565	1	3534
0.26087	1	32563		0.0869565	1	15897
0.188406	1	683		0.0869565	1	1876
0.0869565	1	592		0.0869565	1	24487
0.0869565	1	11840		0.362319	1	2260
0.26087	1	5215		0.0869565	1	7476
0.144928	1	11520		0.362319	1	5631
0.173913	1	4638		0.434783	1	89114
0.0869565	1	8890		0.101449	1	3729
0.173913	1	6221		0.26087	1	573
0.0869565	1	101523		0.42029	1	2365
0.173913	1	3335		0.173913	1	3606
0.202899	1	1632		0.0869565	1	2777
0.0869565	1	12031		0.318841	1	13805
0.0869565	1	10753		0.0869565	1	410
0.173913	1	555		0.217391	1	30932
0.173913	1	690		0.0869565	1	87267
0.188406	1	3661		0.173913	1	38884
0.173913	1	6062		0.0869565	1	6472
0.26087	1	52937		0.0869565	1	13176
0.173913	1	45731		0.405797	1	10521
0.0869565	1	4599		0.173913	1	29358
0.173913	1	413776		0.217391	1	28993
0.231884	1	20112		0.202899	1	467
0.231884	1	299323		0.115942	1	1288
0.0869565	1	1213		0.0869565	1	27512
0.0869565	1	5694		0.0869565	1	1147
0.188406	1	33991		0.289855	1	82076
0.318841	1	2962		0.391304	1	6457
0.0869565	1	15999		0.173913	1	376
0.173913	1	254317		0.173913	1	5809
0.0869565	1	296		0.362319	1	16065
0.173913	1	1655		0.0869565	1	7168
0.275362	1	9187		0.0869565	1	4757
0.0869565	1	29996		0.217391	1	835
0.173913	1	7761		0.144928	1	347414
0.0869565	1	18306		0.391304	1	139063
0.0869565	1	3429		0.202899	1	2784
0.347826	1	2316		0.217391	1	105814
0.0869565	1	62016		0.0869565	1	3307
0.0869565	1	5373		0.318841	1	344
0.0869565	1	2039		0.130435	1	66604
0.0869565	1	14431		0.173913	1	6061
0.173913	1	2947		0.0869565	1	1052
0.101449	1	669		0.26087	1	2272
0.0869565	1	940		0.289855	1	68261
0.0869565	1	3711		0.0869565	1	7462
0.130435	1	10322		0.289855	1	5940
0.434783	1	826		0.188406	1	23286
0.173913	1	662		0.0869565	1	3311
0.173913	1	649		0.0869565	1	1939
0.0869565	1	5519		0.0869565	1	24669
0.101449	1	31641		0.0869565	1	246545
0.362319	1	10752		0.0869565	1	90012
0.173913	1	39852		0.144928	1	24225
0.101449	1	1391		0.217391	1	4045
0.0869565	1	8640		0.275362	1	3961
0.173913	1	10287		0.0869565	1	5502
0.202899	1	7504		0.0869565	1	9528
0.0869565	1	8714		0.115942	1	733
0.275362	1	120681		0.202899	1	50706
0.0869565	1	6797		0.318841	1	9270
0.173913	1	2645		0.289855	1	6073
0.231884	1	1445		0.115942	1	4201
0.0869565	1	1514		0.188406	1	803
0.0869565	1	43961		0.144928	1	2853
0.0869565	1	2628		0.0869565	1	202588
0.173913	1	165184		0.0869565	1	20647
0.101449	1	10897		0.0869565	1	25721
0.115942	1	8623		0.0869565	1	2381
0.362319	1	58720		0.231884	1	5026
0.26087	1	6972		0.333333	1	17608
0.0869565	1	5715		0.173913	1	4812
0.231884	1	6401		0.202899	1	16785
0.26087	1	1871		0.173913	1	225
0.173913	1	1635		0.0869565	1	759
0.0869565	1	4275		0.188406	1	20815
0.173913	1	2084		0.0869565	1	58121
0.0869565	1	40655		0.231884	1	3821
0.101449	1	31128		0.347826	1	915
0.115942	1	8503		0.202899	1	12997
0.173913	1	1456		0.347826	1	7641
0.130435	1	152		0.188406	1	371
0.101449	1	2007		0.0869565	1	932
0.0869565	1	4806		0.318841	1	3367
0.0869565	1	2988		0.217391	1	1974
0.115942	1	10456		0.376812	1	2479
0.231884	1	83		0.202899	1	4365
0.101449	1	6785		0.173913	1	49375
0.173913	1	120223		0.0869565	1	616
0.202899	1	907		0.173913	1	103597
0.115942	1	1336		0.275362	1	30616
0.0869565	1	93		0.492754	1	55266
0.0869565	1	24775		0.188406	1	10205
0.173913	1	2458		0.391304	1	3563
0.173913	1	4811		0.173913	1	2069
0.507246	1	1136		0.304348	1	1221
0.0869565	1	112890		0.0869565	1	4542
0.190476	2	539		0.217391	1	1675
0	2	6094		0.101449	1	240
0	2	2262		0.0869565	1	18815
0.176471	2	2836		0.0869565	1	8012
0	2	152		0.173913	1	3429
0.0307692	2	1619		0.26087	1	4322
0.0909091	2	1849		0.0869565	1	10643
0.105263	2	1227		0.246377	1	2703
0.163265	2	6296		0.173913	1	1155
0.15942	2	1117		0.246377	1	2107
0.0869565	2	645		0.173913	1	1195
0.285714	2	1615		0.304348	1	3477
0.112903	2	4037		0.188406	1	8268
0.101449	2	1147		0.26087	1	1220
0.173913	2	437		0.202899	1	4812
0.163636	2	566		0.173913	1	4938
0.0882353	2	5008		0.0869565	1	7317
0.0882353	2	620		0.101449	1	321
0	2	901		0.115942	1	15458
0.0967742	2	982		0.173913	1	10786
0.132353	2	155		0.0869565	1	25372
0.0869565	2	385		0.304348	1	6290
0	2	882		0.173913	1	1107
0.192982	2	9922		0.188406	1	4439
0.246377	2	1070		0.173913	1	1730
0.12	2	4472		0.0869565	1	1481
0	2	2545		0.246377	1	9940
0.0163934	2	1697		0.0869565	1	3453
0.0967742	2	2128		0.26087	1	12653
0.0307692	2	1860		0.217391	1	905
0	2	2192		0.0869565	1	572
0.188406	2	1519		0.15942	1	3832
0.26087	2	339		0.130435	1	9272
0.09375	2	168		0.0869565	1	1583
0.0923077	2	505		0.246377	1	32398
0.0882353	2	5846		0.478261	1	75781
0.0895522	2	4002		0.26087	1	16447
0.105263	2	1009		0.550725	1	4164
0.015873	2	6408		0.202899	1	1487
0.0597015	2	22627		0.217391	1	19629
0	2	3055		0.188406	1	3472
0	2	214		0.0869565	1	54696
0.05	2	863		0.0869565	1	67771
0.113208	2	2635		0.449275	1	2780
0.0952381	2	779		0.188406	1	1187
0.122449	2	1783		0.26087	1	3500
0.0869565	2	1539		0.202899	1	8455
0	2	4210		0.0869565	1	8905
0.20339	2	142		0.26087	1	7426
0.1	2	166		0.173913	1	7767
0	2	1071		0.376812	1	1740
0.0869565	2	516		0.101449	1	768
0.0454545	2	747		0.0869565	1	5049
0.0869565	2	1001		0.217391	1	9927
0.0895522	2	946		0.173913	1	6078
0	2	93		0.289855	1	6008
0.0869565	2	2896		0.144928	1	38791
0.179104	2	19699		0.217391	1	2444
0	2	578		0.0869565	1	2288
0	2	1622		0.0869565	1	2766
0.217391	2	2563		0.0869565	1	3176
0	2	1147		0.0869565	1	437
0.103448	2	25807		0.130435	1	143187
0.0869565	2	101		0.173913	1	8446
0.0869565	2	2222		0.0869565	1	322
0.101449	2	2415		0.130435	1	2229
0.190476	2	2814		0.333333	1	14997
0.0597015	2	112		0.42029	1	6332
0.0882353	2	1116		0.231884	1	9614
0	2	1012		0.188406	1	1492
0	2	353		0.173913	1	11179
0.0869565	2	11488		0.101449	1	4213
0.188406	2	6761		0.275362	1	20599
0.289855	2	472		0.173913	1	54983
0.144928	2	23275		0.188406	1	245
0.103448	2	791		0.188406	1	1815
0.0597015	2	1678		0.26087	1	41612
0	2	5671		0.101449	1	17291
0.015625	2	6027		0.0869565	1	40016
0.2	2	8036		0.347826	1	8053
0	2	1764		0.362319	1	87258
0	2	108		0.0869565	1	725
0	2	5293		0.15942	1	96493
0	2	86		0.0869565	1	3673
0.152542	2	998		0.231884	1	1131
0	2	1331		0.26087	1	1470
0	2	3242		0.0869565	1	2668
0.253968	2	664		0.275362	1	15186
0	2	3028		0.0869565	1	7650
0	2	756		0.101449	1	9449
0.1	2	460		0.0869565	1	24117
0	2	2532		0.492754	1	7750
0	2	3133		0.101449	1	85
0	2	8800		0.15942	1	12470
0.112903	2	1241		0.202899	1	35719
0.202899	2	1797		0.101449	1	7668
0	2	4088		0.231884	1	5043
0	2	3525		0.0869565	1	814
0	2	703		0.173913	1	24665
0.226415	2	629		0.318841	1	6899
0	2	1319		0.376812	1	9217
0.0869565	2	10492		0.202899	1	117000
0	2	12755		0.289855	1	761
0	2	2926		0.188406	1	1526
0.107143	2	3753		0.173913	1	1118
0	2	3639		0.173913	1	3280
0.0869565	2	3516		0.0869565	1	4996
0.101695	2	3098		0.217391	1	2108
0.0952381	2	3883		0.202899	1	3403
0.179104	2	725		0.188406	1	184583
0.0869565	2	2737		0.0869565	1	14673
0.0952381	2	821		0.217391	1	132078
0.0895522	2	104		0.130435	1	1186
0.0869565	2	2911		0.0869565	1	56445
0	2	889		0.318841	1	683
0	2	2315		0.275362	1	350
0	2	2162		0.0869565	1	4781
0	2	9922		0.173913	1	13614
0.0983607	2	4866		0.26087	1	817
0.0952381	2	1147		0.202899	1	1647
0.173913	2	2501		0.275362	1	848
0.210526	2	2434		0.376812	1	304
0.101449	2	670		0.173913	1	7030
0.105263	2	2450		0.565217	1	3025
0	2	1926		0.26087	1	5337
0	2	8305		0.188406	1	32404
0	2	3905		0.0869565	1	4228
0.107143	2	2689		0.130435	1	1965
0	2	1025		0.188406	1	7587
0.205882	2	1498		0.202899	1	4557
0	2	4833		0.173913	1	2036
0	2	445		0.173913	1	8954
0	2	1020		0.173913	1	10455
0	2	283		0.202899	1	6433
0	2	1541		0.173913	1	2841
0.0882353	2	783		0.0869565	1	3506
0	2	1324		0.289855	1	4869
0.206897	2	300		0.173913	1	6804
0	2	3326		0.246377	1	4977
0.0952381	2	1524		0.362319	1	9488
0.115942	2	15545		0.173913	1	8938
0.114754	2	1676		0.26087	1	1245
0.117647	2	7156		0.144928	1	1346
0.173913	2	876		0.188406	1	1414
0	2	262		0.0869565	1	826
0.264706	2	1846		0.115942	1	14758
0	2	1772		0.289855	1	15901
0	2	2673		0.0869565	1	1097
0	2	3075		0.188406	1	3632
0	2	26833		0.333333	1	3135
0	2	712		0.173913	1	4875
0	2	2120		0.405797	1	4200
0	2	1962		0.188406	1	511
0.0882353	2	4877		0.26087	1	2573
0.107143	2	499		0.0869565	1	104469
0.0869565	2	10623		0.26087	1	638
0.229508	2	1471		0.115942	1	1016
0	2	6427		0.0869565	1	719
0	2	6899		0.26087	1	213
0.0909091	2	593		0.289855	1	32563
0	2	3678		0.188406	1	683
0	2	853		0.0869565	1	592
0.173913	2	6873		0.0869565	1	7844
0.1	2	10243		0.0869565	1	11840
0.0909091	2	20928		0.26087	1	5215
0.0952381	2	176		0.144928	1	11520
0.0952381	2	153		0.173913	1	4638
0.115942	2	2101		0.0869565	1	8890
0.0869565	2	2037		0.275362	1	6087
0.28125	2	3497		0.173913	1	6221
0.188406	2	7819		0.0869565	1	101523
0.0869565	2	104		0.26087	1	3335
0	2	538		0.217391	1	1632
0.0869565	2	3468		0.0869565	1	12031
0.105263	2	257		0.0869565	1	10753
0.0952381	2	1332		0.26087	1	555
0	2	19807		0.173913	1	4686
0	2	6636		0.144928	1	12796
0.0983607	2	1289		0.173913	1	690
0.0597015	2	189		0.275362	1	3661
0.0952381	2	30540		0.173913	1	6062
0	2	7073		0.289855	1	52937
0.0952381	2	1190		0.26087	1	45731
0.109091	2	2736		0.0869565	1	4599
0.0967742	2	1693		0.26087	1	413776
0.214286	2	810		0.0869565	1	284544
0	2	1425		0.0869565	1	1928
0.0869565	2	590		0.0869565	1	35600
0	2	37795		0.0869565	1	3122
0	2	1643		0.231884	1	20112
0.0869565	2	1420		0.101449	1	286617
0	2	508		0.289855	1	3496
0.0869565	2	13318		0.362319	1	299323
0.173913	2	2181		0.173913	1	1296
0	2	2741		0.0869565	1	1213
0.173913	2	5493		0.26087	1	5694
0.0952381	2	4239		0.0869565	1	3249
0.0869565	2	834		0.202899	1	33991
0.173913	2	9782		0.405797	1	2962
0.0952381	2	2485		0.0869565	1	2796
0	2	1322		0.0727273	1	15999
0.0952381	2	2163		0.173913	1	254317
0	2	2660		0.173913	1	296
0.190476	2	1259		0.173913	1	1655
0.0952381	2	923		0.275362	1	9187
0	2	2049		0.0869565	1	29996
0.2	2	2425		0.202899	1	73060
0	2	7809		0.304348	1	7761
0.19697	2	1549		0.0869565	1	18306
0.0869565	2	66077		0.144928	1	3429
0	2	852		0.0869565	1	4657
0.101449	2	1943		0.434783	1	2316
0.0869565	2	1905		0.173913	1	62016
0	2	4546		0.144928	1	5373
0.0869565	2	393		0.0869565	1	2039
0.0869565	2	364		0.173913	1	783
0	2	1166		0.0869565	1	4570
0	2	787		0.0869565	1	14431
0.0983607	2	2543		0.0869565	1	16464
0.117647	2	6741		0.173913	1	79806
0.19403	2	4187		0.173913	1	2947
0.0869565	2	3850		0.289855	1	97144
0.214286	2	812		0.202899	1	1213
0.0869565	2	1108		0.101449	1	669
0.173913	2	711		0.0869565	1	940
0.115942	2	1464		0.0869565	1	3711
0	2	391		0.217391	1	10322
0	2	543		0.26087	1	21949
0.0869565	2	3816		0.449275	1	826
0.115385	2	1495		0.26087	1	2470
0.0869565	2	456		0.202899	1	662
0	2	7398		0.173913	1	649
0.0869565	2	3995		0.0869565	1	5519
0	2	15784		0.188406	1	31641
0.0882353	2	3057		0.333333	1	1348
0	2	1125		0.478261	1	10752
0.214286	2	2657		0.0869565	1	93012
0.0983607	2	6003		0.202899	1	39852
0	2	885		0.115942	1	1391
0	2	18402		0.347826	1	8640
0.0338983	2	2523		0.173913	1	10287
0.0869565	2	4103		0.202899	1	7504
0.0454545	2	1381		0.173913	1	8714
0.0983607	2	242		0.275362	1	120681
0.173913	2	4642		0.0869565	1	6797
0.0983607	2	2282		0.173913	1	2645
0	2	1396		0.0869565	1	213446
0	2	369		0.231884	1	1445
0.26087	2	2763		0.0869565	1	1514
0	2	1711		0.0869565	1	19670
0	2	3287		0.347826	1	43961
0	2	12727		0.0869565	1	2628
0.174603	2	1157		0.173913	1	165184
0.0869565	2	16737		0.231884	1	34362
0.0882353	2	2289		0.0869565	1	85649
0.105263	2	572		0.449275	1	6468
0.26087	2	3857		0.0869565	1	3078
0.0869565	2	2513		0.188406	1	10897
0	2	3534		0.115942	1	8623
0	2	1808		0.362319	1	58720
0	2	6059		0.391304	1	6972
0.107143	2	1755		0.0869565	1	5715
0	2	5373		0.231884	1	6401
0	2	1593		0.26087	1	1871
0.0882353	2	36948		0.202899	1	1635
0	2	5615		0.15942	1	24297
0	2	6457		0.173913	1	4275
0	2	4954		0.289855	1	2084
0.0869565	2	8308		0.0869565	1	40655
0	2	11517		0.101449	1	31128
0.173913	2	706		0.144928	1	6038
0	2	2225		0.231884	1	554
0.107143	2	3981		0.115942	1	8503
0.133333	2	1839		0.115942	1	1456
0.115942	2	121		0.202899	1	152
0.0952381	2	2406		0.101449	1	2007
0.05	2	1069		0.15942	1	8707
0.173913	2	441		0.0869565	1	4806
0.136364	2	1017		0.0869565	1	2988
0.155556	2	3659		0.115942	1	10456
0.196721	2	18291		0.231884	1	83
0.0952381	2	5209		0.101449	1	6785
0.0952381	2	2019		0.26087	1	120223
0	2	1964		0.289855	1	907
0.231884	2	3105		0.173913	1	1080
0.191176	2	1490		0.0869565	1	2131
0	2	3665		0.15942	1	1336
0.125	2	1914		0.0869565	1	93
0.126984	2	282		0.115942	1	24775
0.173913	2	17038		0.347826	1	2458
0.26087	2	17125		0.0869565	1	4906
0	2	2241		0.26087	1	4811
0.188406	2	9351		0.623188	1	1136
0.0952381	2	1405		0.0869565	1	112890
0.15942	2	6932		0.190476	2	539
0	2	88		0	2	1892
0	2	971		0	2	6094
0.0895522	2	4868		0.173913	2	2258
0	2	507		0	2	2262
0	2	4453		0.208955	2	2836
0.223881	2	2451		0.101449	2	152
0.103448	2	5160		0.0307692	2	1619
0.202899	2	599		0.0307692	2	2004
0.0869565	2	197		0.129032	2	1849
0.0869565	2	685		0.105263	2	1227
0.0869565	2	4263		0.346154	2	6296
0.115942	2	55889		0	2	294
0	2	4820		0	2	3645
0.115942	2	5508		0	2	1117
0.173913	2	473		0.15873	2	645
0.0952381	2	11244		0.0967742	2	2341
0	2	3604		0.285714	2	1615
0.111111	2	1371		0.112903	2	4037
0.26087	2	1943		0.176471	2	1147
0	2	1360		0.0172414	2	437
0.352941	2	853		0.240741	2	1758
0	2	2936		0	2	763
0	2	531		0.0869565	2	816
0	2	11556		0.298246	2	566
0	2	591		0.12766	2	2015
0.179104	2	1452		0	2	1214
0	2	681		0	2	5008
0.269841	2	14683		0.101449	2	620
0.181818	2	29612		0	2	901
0.193548	2	3177		0.0923077	2	2760
0.0895522	2	5409		0.0967742	2	982
0	2	714		0	2	155
0.09375	2	472		0.1	2	385
0	2	698		0	2	882
0	2	954		0.156863	2	9922
0	2	1219		0.101695	2	1068
0	2	1134		0.0952381	2	12246
0	2	1159		0.333333	2	1070
0.0923077	2	3623		0.179487	2	4472
0.0983607	2	680		0	2	2545
0	2	3525		0.0185185	2	1697
0.217391	2	301		0.176471	2	2128
0.0869565	2	772		0.126984	2	1860
0.115942	2	2820		0.130435	2	4008
0.0952381	2	664		0	2	2192
0.0952381	2	3298		0.0869565	2	388
0	2	174		0.0666667	2	1519
0	2	3452		0.275362	2	339
0	2	802		0.117647	2	168
0	2	663		0.0923077	2	505
0.140351	2	3031		0.0882353	2	5846
0.105263	2	1210		0.139535	2	577
0.173913	2	803		0.0895522	2	4002
0	2	156		0.196721	2	1009
0.0735294	2	730		0.015873	2	6408
0.318841	2	3368		0.0597015	2	22627
0.0869565	2	614		0	2	3055
0.126984	2	12305		0	2	214
0.122807	2	26332		0.05	2	863
0.0869565	2	194		0.0952381	2	5208
0.0869565	2	3936		0.109091	2	2635
0.173913	2	8763		0	2	617
0.173913	2	221		0	2	779
0	2	490		0	2	468
0	2	1435		0.306452	2	1783
0.0655738	2	40332		0.0952381	2	3232
0.15942	2	5442		0.107692	2	1539
0.0952381	2	2290		0.0882353	2	687
0.0952381	2	1071		0	2	4210
0	2	1546		0.245283	2	142
0.115385	2	1900		0.101695	2	166
0.176471	2	913		0.26087	2	1071
0	2	7022		0	2	516
0.0895522	2	1786		0.0535714	2	747
0.0882353	2	14771		0.117647	2	4251
0.0869565	2	452		0	2	1001
0	2	3934		0.0895522	2	946
0.275362	2	891		0	2	93
0.160714	2	671		0.173913	2	2896
0.126984	2	1343		0.283582	2	19699
0.0597015	2	2452		0	2	578
0.0869565	2	3934		0.173913	2	1141
0.015625	2	937		0	2	1622
0.0869565	2	860		0.217391	2	2563
0.0909091	2	5058		0.173913	2	1147
0.0952381	2	671		0.174603	2	25807
0.09375	2	9314		0.105263	2	101
0.28125	2	510		0	2	2222
0	2	504		0.102941	2	2415
0.105263	2	636		0	2	2814
0.111111	2	6074		0.0597015	2	112
0.232143	2	557		0.109091	2	1116
0.101449	2	2721		0	2	1012
0.0952381	2	4554		0	2	353
0.0952381	2	1907		0.0952381	2	11488
0.0869565	2	4633		0.0517241	2	6761
0.0895522	2	1627		0.294118	2	472
0.173913	2	469		0	2	23275
0	2	9316		0.174603	2	791
0	2	1207		0.0597015	2	1678
0.129032	2	95845		0.0967742	2	344
0	2	181		0.449275	2	5671
0.173913	2	197		0.117647	2	556
0	2	168		0.0163934	2	6027
0.1	2	3025		0	2	7603
0.0869565	2	3214		0.0869565	2	1013
0.116667	2	468		0.238095	2	8036
0	2	26751		0.0952381	2	962
0.0869565	2	244		0	2	1764
0.0869565	2	3224		0.173913	2	318
0.0983607	2	1945		0	2	108
0.0952381	2	22712		0	2	5293
0	2	3820		0.26087	2	86
0.0869565	2	5508		0.272727	2	998
0.217391	2	12285		0	2	1331
0.173913	2	1622		0.0869565	2	2344
0	2	1676		0	2	3242
0	2	1622		0.111111	2	1463
0.0882353	2	8210		0.253968	2	664
0	2	5617		0	2	3028
0.115942	2	5962		0	2	756
0.0869565	2	1346		0.0952381	2	2220
0.0909091	2	628		0.129032	2	460
0.0307692	2	646		0	2	2532
0.0895522	2	4668		0.0869565	2	2921
0	2	202		0.304348	2	3133
0.129032	2	779		0.391304	2	8800
0	2	792		0.109091	2	150
0.145161	2	6814		0.140351	2	1241
0.310345	2	339		0	2	1797
0.0952381	2	1249		0	2	2862
0.0869565	2	745		0	2	4088
0.0952381	2	654		0	2	3525
0.112903	2	18328		0	2	703
0	2	136		0.27907	2	629
0	2	5528		0	2	8336
0	2	2791		0.105263	2	3826
0	2	1225		0	2	1319
0.0869565	2	2737		0.0895522	2	10492
0.113208	2	5335		0	2	12755
0.145161	2	832		0	2	2926
0.254237	2	10431		0.107143	2	3753
0.0869565	2	4008		0.0869565	2	7914
0	2	154		0	2	3639
0.125	2	280		0.0869565	2	3741
0.0869565	2	1882		0	2	3516
0.0869565	2	7637		0	2	3098
0.0895522	2	3382		0.0952381	2	3883
0	2	16099		0.196721	2	725
0.178571	2	1440		0.0869565	2	2737
0.117647	2	2449		0.173913	2	22253
0.111111	2	1399		0.107143	2	821
0.0307692	2	1508		0	2	1142
0.101449	2	4497		0	2	4751
0.173913	2	2938		0.0454545	2	1823
0.129032	2	74		0.0895522	2	104
0.0869565	2	3333		0.173913	2	2911
0.0869565	2	10464		0.176471	2	889
0	2	729		0.0869565	2	1588
0.289855	2	2403		0	2	2315
0.0923077	2	13465		0.0377358	2	2162
0.264706	2	1230		0	2	9922
0.0869565	2	27989		0.0983607	2	4866
0.268657	2	2497		0.0983607	2	1147
0.0869565	2	1195		0.1	2	3019
0.0983607	2	6498		0.1875	2	2501
0.2	2	1440		0.18	2	2434
0.176471	2	5178		0.173913	2	1889
0	2	1032		0.101449	2	670
0	2	530		0.218182	2	2450
0.0952381	2	2541		0	2	1926
0.253968	2	985		0.0882353	2	876
0	2	5931		0	2	8305
0	2	1628		0	2	3905
0	2	10356		0.193548	2	2689
0.0895522	2	51050		0	2	1025
0.111111	2	7792		0	2	1498
0	2	7060		0.202899	2	11953
0	2	6318		0.173913	2	4833
0	2	1686		0.173913	2	1848
0.275362	2	21921		0	2	445
0.333333	2	537		0.206349	2	1020
0.0882353	2	1225		0.0555556	2	283
0.0882353	2	1917		0	2	1541
0.132353	2	998		0.0909091	2	783
0.0952381	2	6491		0	2	1324
0.0869565	2	7247		0.383333	2	300
0	2	1064		0	2	3326
0.0952381	2	947		0.173913	2	1524
0.140351	2	1341		0	2	15545
0.0869565	2	558		0.114754	2	1676
0	2	1080		0.290323	2	7156
0.0869565	2	847		0.111111	2	876
0.0882353	2	707		0	2	262
0.107143	2	2499		0	2	1846
0.0882353	2	2081		0	2	1772
0.344262	2	1117		0	2	16891
0.12069	2	739		0.173913	2	2673
0	2	491		0.0869565	2	1728
0.0882353	2	3474		0.173913	2	614
0	2	1053		0	2	3075
0.09375	2	7559		0	2	575
0.214286	2	1281		0	2	26833
0.301587	2	2635		0.0869565	2	4491
0	2	65409		0	2	712
0	2	1694		0	2	2120
0.115942	2	2717		0	2	7224
0	2	5019		0	2	1962
0	2	1085		0.101449	2	4877
0.0952381	2	10352		0.0952381	2	1998
0.0952381	2	2183		0.0869565	2	786
0	2	799		0.169811	2	499
0	2	384		0.0735294	2	10623
0	2	1257		0.295082	2	1471
0.0869565	2	199		0.26087	2	6427
0.0983607	2	885		0.0869565	2	500
0	2	6857		0	2	6899
0.190476	2	561		0	2	427
0	2	7407		0.0909091	2	593
0.101695	2	5817		0.0454545	2	684
0.101695	2	1338		0.333333	2	3678
0	2	144		0	2	23748
0	2	2255		0	2	8458
0	2	3438		0	2	1372
0	2	5573		0.0895522	2	11003
0.109091	2	952		0	2	853
0.0882353	2	960		0.196721	2	6873
0.0869565	2	4797		0.210526	2	10243
0.130435	2	1209		0.0895522	2	20928
0.0983607	2	496		0.173913	2	176
0	2	8482		0.0952381	2	153
0.0869565	2	2363		0.2	2	2101
0.0967742	2	863		0.0869565	2	1380
0	2	783		0	2	2037
0	2	731		0.296875	2	3497
0	2	1767		0.217391	2	7819
0.173913	2	11262		0	2	104
0	2	3455		0.203125	2	538
0.173913	2	1653		0	2	3468
0	2	2694		0.196721	2	257
0.1875	2	6761		0.107143	2	1332
0	2	2074		0.0869565	2	8303
0	2	711		0.142857	2	19807
0.222222	2	1924		0	2	6636
0	2	532		0.217391	2	1289
0	2	155		0.0597015	2	189
0.0952381	2	771		0.190476	2	30540
0	2	1889		0.0869565	2	2037
0.0869565	2	3900		0	2	67828
0.09375	2	3462		0.0655738	2	1254
0.173913	2	1119		0	2	1490
0.217391	2	5255		0	2	7073
0.117647	2	26242		0.173913	2	1190
0	2	11955		0.122449	2	2736
0	2	1089		0.112903	2	1693
0.288462	2	462		0.144928	2	15473
0.15942	2	529		0.285714	2	810
0.0869565	2	209		0.0869565	2	2593
0.0869565	2	202		0.125	2	665
0.122449	2	164		0.105263	2	101
0	2	820		0	2	1425
0.184615	2	442		0.26087	2	590
0	2	1295		0	2	37795
0.173913	2	3565		0	2	1643
0.111111	2	7069		0	2	1420
0.193548	2	393		0	2	508
0.111111	2	1362		0.0869565	2	13318
0.0869565	2	3669		0	2	11752
0.0666667	2	367		0.0754717	2	2181
0	2	556		0.111111	2	4174
0.156863	2	3984		0	2	2741
0	2	245		0.190476	2	5493
0.111111	2	4384		0.176471	2	4239
0.0869565	2	391		0.0952381	2	834
0.0655738	2	1242		0.0869565	2	4151
0.0869565	2	5651		0	2	3252
0	2	2931		0.0806452	2	9782
0.102941	2	1235		0.190476	2	2485
0.111111	2	9247		0	2	1322
0.0357143	2	6042		0.105263	2	2163
0	2	393		0.173913	2	2660
0.176471	2	90		0.235294	2	1259
0.0869565	2	705		0.0952381	2	923
0.111111	2	108		0	2	2049
0.206349	2	1565		0.222222	2	2425
0	2	503		0	2	7809
0.0869565	2	2396		0.227273	2	1549
0.0869565	2	1333		0.101449	2	66077
0.208955	2	21823		0.1	2	2629
0.173913	2	10646		0	2	2011
0.206897	2	2386		0	2	852
0.0869565	2	6930		0	2	151
0.190476	2	5802		0.111111	2	1943
0.0895522	2	4744		0.0952381	2	1905
0.173913	2	11007		0	2	4546
0.0175439	2	1857		0.0952381	2	393
0.136364	2	2604		0	2	364
0.0869565	2	676		0.0895522	2	1063
0.117647	2	490		0.0172414	2	1166
0.173913	2	26192		0.0869565	2	574
0.314815	2	1377		0	2	787
0.112903	2	1362		0.0869565	2	4004
0.205882	2	2116		0.116667	2	2543
0.173913	2	2292		0.130435	2	6741
0.0869565	2	3109		0.263158	2	4187
0.190476	2	1138		0.231884	2	3815
0	2	567		0.0983607	2	3850
0	2	1170		0.226415	2	812
0.0869565	2	428		0.166667	2	1976
0.0882353	2	354		0.190476	2	1108
0.05	2	1182		0	2	711
0.362319	2	7206		0.173913	2	96
0.0869565	2	5520		0.101449	2	702
0	2	721		0	2	1464
0.0869565	2	2608		0	2	391
0.193548	2	864		0.0869565	2	1076
0.0869565	2	1379		0	2	543
0.09375	2	14340		0.173913	2	4317
0.173913	2	978		0.145161	2	3816
0.0983607	2	5386		0	2	600
0.1	2	1933		0	2	1390
0	2	923		0.115385	2	1495
0.0967742	2	45173		0.122449	2	456
0.113208	2	4381		0	2	7398
0.103448	2	2016		0.0869565	2	3995
0.0869565	2	2722		0.130435	2	345
0.148936	2	2674		0.0983607	2	116
0.190476	2	4332		0.20339	2	25038
0.0869565	2	341		0	2	15784
0.0967742	2	1562		0.0882353	2	3288
0	2	3834		0	2	3057
0	2	91		0	2	1125
0	2	358		0.370968	2	2657
0	2	666		0.235294	2	6003
0.0869565	2	4208		0.0869565	2	434
0.145455	2	24733		0	2	885
0	2	7028		0	2	18402
0.0454545	2	3945		0.105263	2	503
0.173913	2	2254		0.0338983	2	2523
0.125	2	1418		0.0952381	2	4103
0	2	6359		0.0869565	2	690
0.202899	2	1445		0.210526	2	1381
0.0952381	2	5619		0	2	467
0	2	5119		0.109091	2	242
0.0952381	2	381		0.0307692	2	2404
0	2	166		0.173913	2	4642
0	2	1085		0.191176	2	2282
0.117647	2	111		0.0952381	2	82
0.0882353	2	5812		0	2	6845
0.0967742	2	3554		0.231884	2	1396
0	2	14928		0	2	369
0.144928	2	445		0	2	2763
0	2	7216		0.0952381	2	6859
0	2	591		0	2	1711
0.205882	2	907		0	2	3287
0.0869565	2	1244		0.268657	2	12727
0	2	1487		0.253968	2	1157
0	2	1126		0.0597015	2	16737
0.15	2	502		0	2	151
0.0952381	2	2634		0.0882353	2	2289
0	2	2498		0	2	36749
0.0952381	2	39552		0.105263	2	572
0.196721	2	88		0.103448	2	3857
0	2	1958		0.105263	2	353
0.173913	2	2464		0	2	4637
0.127273	2	234		0.0882353	2	2513
0.218182	2	5810		0.144928	2	840
0.117647	2	1344		0.190476	2	91
0.0909091	2	1517		0	2	337
0	2	2803		0.0869565	2	2470
0	2	80		0	2	3534
0.132075	2	441		0	2	1711
0.101449	2	58487		0.105263	2	1808
0.0952381	2	460		0	2	6059
0.173913	2	22433		0.214286	2	1755
0.0967742	2	517		0	2	98
0.0983607	2	606		0	2	1931
0.173913	2	591		0	2	5373
0.173913	2	19381		0	2	1593
0.0638298	2	5351		0.191176	2	36948
0.111111	2	2991		0	2	5615
				0	2	6457
				0	2	3490
				0	2	4954
				0.0952381	2	8308
				0	2	11517
				0.111111	2	706
				0	2	2225
				0.213115	2	3981
				0	2	3680
				0.0952381	2	2328
				0	2	3026
				0.163265	2	1839
				0.2	2	121
				0.111111	2	529
				0.0895522	2	1796
				0.0952381	2	1307
				0.188406	2	2406
				0.304348	2	1069
				0.117647	2	3070
				0	2	441
				0.0895522	2	1037
				0.181818	2	1017
				0	2	3688
				0.315789	2	3659
				0	2	3616
				0.0952381	2	2377
				0.318841	2	18291
				0.0983607	2	619
				0.176471	2	5209
				0.101695	2	1599
				0.1	2	3030
				0.0952381	2	2019
				0	2	1964
				0	2	3105
				0.202899	2	1490
				0	2	3665
				0.0967742	2	94
				0.142857	2	1914
				0	2	4863
				0.196721	2	282
				0.181818	2	17038
				0.26087	2	17125
				0	2	2241
				0.122807	2	9351
				0.190476	2	1405
				0.107692	2	6932
				0.05	2	88
				0	2	971
				0.109091	2	4868
				0.173913	2	507
				0.136364	2	9018
				0	2	4453
				0.257576	2	2451
				0.269841	2	5160
				0.166667	2	599
				0.0882353	2	197
				0.0895522	2	782
				0	2	308
				0.0952381	2	685
				0.0895522	2	4263
				0.0869565	2	1444
				0.115942	2	55889
				0.0895522	2	205
				0	2	4820
				0	2	1590
				0.0869565	2	1813
				0.173913	2	4500
				0	2	5508
				0.26087	2	2076
				0.125	2	2500
				0	2	2608
				0.0882353	2	693
				0.173913	2	473
				0.105263	2	11244
				0	2	3604
				0.193548	2	1371
				0	2	1943
				0	2	1360
				0.372549	2	853
				0	2	2936
				0	2	531
				0	2	11556
				0	2	591
				0.0181818	2	1452
				0.245614	2	681
				0.343284	2	14683
				0.12963	2	29612
				0.0869565	2	1178
				0.193548	2	3177
				0.109091	2	5409
				0	2	1691
				0.0952381	2	2149
				0	2	714
				0.103448	2	472
				0	2	698
				0	2	954
				0.0895522	2	803
				0	2	815
				0	2	1219
				0.0869565	2	1458
				0	2	1134
				0	2	1159
				0.0882353	2	33454
				0.117647	2	3623
				0.191176	2	680
				0	2	1466
				0.25	2	3525
				0	2	2990
				0.246377	2	301
				0.111111	2	432
				0.15873	2	772
				0	2	2776
				0.0895522	2	2820
				0.12766	2	251
				0.103448	2	664
				0.26087	2	3298
				0	2	174
				0	2	3452
				0	2	802
				0	2	663
				0.222222	2	3031
				0.285714	2	1210
				0.190476	2	803
				0.101449	2	156
				0.0819672	2	730
				0	2	3368
				0.0923077	2	614
				0.205882	2	12305
				0.122807	2	26332
				0.144928	2	194
				0.0869565	2	3936
				0.179104	2	8763
				0.26087	2	221
				0.09375	2	3408
				0	2	1903
				0	2	490
				0	2	1435
				0.15	2	40332
				0.0923077	2	392
				0.1875	2	5442
				0.0869565	2	462
				0.0952381	2	2290
				0.0869565	2	33
				0.0555556	2	1071
				0	2	1546
				0.196721	2	1900
				0	2	1121
				0.231884	2	913
				0	2	7022
				0	2	1786
				0.231884	2	14771
				0	2	452
				0	2	3934
				0.362319	2	891
				0.0895522	2	3473
				0.16	2	671
				0.202899	2	1343
				0.0597015	2	2452
				0.190476	2	3934
				0.015625	2	937
				0.0869565	2	9450
				0.0869565	2	860
				0.142857	2	5058
				0.0869565	2	1409
				0.196721	2	671
				0.09375	2	9314
				0.390625	2	510
				0	2	504
				0.26087	2	636
				0.188406	2	6074
				0	2	1858
				0.232143	2	557
				0	2	17673
				0	2	931
				0	2	2721
				0.105263	2	4554
				0.157895	2	1907
				0.202899	2	4633
				0.102941	2	1627
				0	2	7794
				0.26087	2	469
				0.0869565	2	819
				0	2	9316
				0	2	1207
				0.129032	2	95845
				0.215385	2	181
				0.115385	2	566
				0.05	2	197
				0.28125	2	168
				0.1	2	3025
				0.0983607	2	3384
				0	2	3214
				0.0882353	2	334
				0	2	3257
				0.216667	2	468
				0	2	26751
				0.0952381	2	244
				0.105263	2	3224
				0.113208	2	1945
				0.107143	2	22712
				0	2	3820
				0.0909091	2	5508
				0.304348	2	12285
				0.0882353	2	12943
				0.173913	2	1622
				0	2	1806
				0	2	1676
				0	2	690
				0.12	2	2605
				0.0666667	2	1622
				0.0895522	2	8210
				0	2	5617
				0.0909091	2	15316
				0.174603	2	5962
				0.0869565	2	1346
				0.0909091	2	628
				0.0634921	2	646
				0.179104	2	4668
				0	2	588
				0.0655738	2	202
				0.131148	2	779
				0.1	2	459
				0.105263	2	1033
				0	2	792
				0	2	6814
				0.176471	2	366
				0.193548	2	3226
				0.377358	2	339
				0.107143	2	1249
				0.0895522	2	745
				0.0952381	2	654
				0.112903	2	18328
				0	2	136
				0	2	5528
				0.231884	2	2791
				0.0952381	2	8002
				0	2	1225
				0	2	2737
				0.156863	2	5335
				0.113208	2	782
				0.175439	2	832
				0.389831	2	10431
				0.0869565	2	4008
				0	2	2757
				0.26087	2	154
				0.125	2	280
				0.0869565	2	1882
				0.0952381	2	1139
				0.0869565	2	7637
				0.0895522	2	3382
				0.190476	2	1959
				0.289855	2	16099
				0.285714	2	1440
				0.12766	2	2449
				0.105263	2	2322
				0.127273	2	1399
				0.28125	2	666
				0	2	972
				0.0307692	2	1508
				0.115942	2	4497
				0.206349	2	2938
				0.129032	2	74
				0.0869565	2	3333
				0.0869565	2	10464
				0.0869565	2	6791
				0.105263	2	431
				0	2	729
				0.0392157	2	2403
				0.184615	2	13465
				0.264706	2	1230
				0.2	2	27989
				0.0952381	2	799
				0.285714	2	2497
				0.0869565	2	1195
				0.202899	2	6498
				0.292308	2	1440
				0.231884	2	5178
				0	2	1032
				0	2	530
				0.105263	2	2541
				0.349206	2	985
				0.02	2	5931
				0	2	1628
				0	2	10356
				0.115942	2	51050
				0.0869565	2	977
				0.111111	2	7792
				0	2	7060
				0	2	6318
				0	2	1686
				0	2	21921
				0	2	1322
				0.403509	2	537
				0.0869565	2	1208
				0.0882353	2	1225
				0.144928	2	1917
				0.130435	2	1571
				0.0967742	2	331
				0.145161	2	998
				0	2	6491
				0.0952381	2	7247
				0	2	1064
				0.173913	2	947
				0.285714	2	1341
				0.115942	2	558
				0	2	1080
				0.0307692	2	500
				0	2	847
				0.0882353	2	707
				0.193548	2	2499
				0.0869565	2	4954
				0.210526	2	170
				0	2	4288
				0.173913	2	2074
				0.111111	2	2081
				0.35	2	1117
				0.156863	2	739
				0	2	491
				0.174603	2	3474
				0.0952381	2	1453
				0	2	1053
				0.103448	2	7559
				0.290323	2	1281
				0.306452	2	2635
				0.0869565	2	1634
				0	2	574
				0	2	601
				0.101695	2	1664
				0.0377358	2	65409
				0.133333	2	1694
				0	2	2717
				0	2	5019
				0	2	1085
				0	2	4684
				0.268657	2	10352
				0.133333	2	2466
				0.122449	2	2183
				0	2	21274
				0.26087	2	16645
				0	2	799
				0	2	3714
				0.0952381	2	20131
				0.202899	2	384
				0.0307692	2	2120
				0.376812	2	1257
				0.173913	2	199
				0.0983607	2	885
				0	2	6857
				0.125	2	2241
				0.344262	2	561
				0	2	7407
				0	2	4824
				0.0869565	2	87
				0.105263	2	5817
				0.0983607	2	1213
				0.0869565	2	447
				0.116667	2	1338
				0.173913	2	595
				0.0869565	2	585
				0	2	144
				0	2	2255
				0	2	895
				0	2	3438
				0.268657	2	5573
				0.148148	2	952
				0.111111	2	960
				0	2	8374
				0.174603	2	4797
				0.15873	2	1209
				0.202899	2	496
				0	2	8482
				0	2	812
				0.0952381	2	22410
				0	2	287
				0.0869565	2	2363
				0.0983607	2	181
				0.181818	2	863
				0.0909091	2	6144
				0.103448	2	783
				0.05	2	731
				0.0869565	2	5048
				0	2	1767
				0.12	2	1444
				0.193548	2	11262
				0.107143	2	1655
				0	2	3455
				0	2	105
				0.173913	2	1653
				0	2	2694
				0.206897	2	6761
				0	2	2074
				0.0869565	2	528
				0	2	711
				0.403226	2	1924
				0	2	532
				0.217391	2	155
				0.0952381	2	771
				0	2	1889
				0	2	10845
				0.181818	2	3900
				0.09375	2	3462
				0.276923	2	1119
				0.269841	2	5255
				0.142857	2	26242
				0.0952381	2	2834
				0	2	11955
				0.210526	2	1089
				0.109091	2	2339
				0.4	2	462
				0	2	529
				0.0869565	2	209
				0	2	202
				0.26087	2	91174
				0.272727	2	164
				0	2	820
				0	2	442
				0	2	12338
				0	2	1295
				0.217391	2	3565
				0.206349	2	7069
				0.0952381	2	2062
				0.0597015	2	1929
				0	2	963
				0.0597015	2	1719
				0.2	2	393
				0	2	961
				0	2	698
				0	2	3291
				0.193548	2	1362
				0.0869565	2	3669
				0.0666667	2	367
				0.132353	2	556
				0.245614	2	3984
				0	2	245
				0.190476	2	3414
				0.213115	2	4384
				0.0869565	2	391
				0.0655738	2	1242
				0.0983607	2	368
				0	2	5651
				0	2	2931
				0.0952381	2	3670
				0.115942	2	1235
				0	2	419
				0.111111	2	9247
				0.0416667	2	6042
				0	2	393
				0.0454545	2	1519
				0.0952381	2	1069
				0.188406	2	90
				0	2	684
				0.0869565	2	705
				0.206349	2	108
				0.283582	2	1565
				0.0172414	2	503
				0.0869565	2	2396
				0.0869565	2	4014
				0.0869565	2	1333
				0.253968	2	21823
				0.173913	2	10646
				0.230769	2	2386
				0.0967742	2	6930
				0	2	6259
				0.190476	2	5802
				0.0967742	2	4744
				0.22807	2	11007
				0.0178571	2	1857
				0.162162	2	2604
				0.0869565	2	676
				0.130435	2	490
				0	2	1029
				0.26087	2	15309
				0.176471	2	26192
				0.333333	2	1377
				0.145455	2	1362
				0.217391	2	2116
				0	2	2292
				0.0869565	2	3109
				0.26087	2	1138
				0.0869565	2	100691
				0.0952381	2	1431
				0.0952381	2	10232
				0.0869565	2	206
				0	2	567
				0.125	2	812
				0	2	799
				0	2	1170
				0	2	4358
				0.0869565	2	428
				0.206349	2	354
				0.0882353	2	1341
				0.26087	2	1182
				0.382353	2	7206
				0.0869565	2	1325
				0	2	5520
				0	2	721
				0.173913	2	2608
				0.206897	2	864
				0.0952381	2	1379
				0.09375	2	14340
				0	2	2921
				0	2	978
				0.103448	2	5386
				0.20339	2	1933
				0.0869565	2	2533
				0.0357143	2	923
				0.193548	2	45173
				0.20339	2	4381
				0.115385	2	2016
				0	2	1226
				0.0952381	2	1208
				0.0869565	2	2722
				0.0882353	2	552
				0.193548	2	849
				0.166667	2	2674
				0	2	8504
				0	2	891
				0.14	2	4332
				0.0952381	2	341
				0.0967742	2	1562
				0.0172414	2	3834
				0	2	2070
				0	2	91
				0	2	487
				0	2	358
				0.101449	2	666
				0.0869565	2	4208
				0.297872	2	24733
				0	2	11149
				0	2	7028
				0.111111	2	79008
				0.0454545	2	3945
				0.173913	2	2254
				0.384615	2	1418
				0	2	6359
				0.254545	2	1445
				0.173913	2	5619
				0	2	5119
				0.101695	2	381
				0.173913	2	166
				0.0869565	2	1206
				0	2	1085
				0.111111	2	111
				0.0967742	2	1887
				0	2	5812
				0.0967742	2	3554
				0	2	14928
				0	2	1152
				0.0952381	2	4020
				0	2	1812
				0.0869565	2	2067
				0.231884	2	445
				0	2	7216
				0	2	591
				0	2	907
				0.0895522	2	1244
				0	2	1487
				0	2	1126
				0.227273	2	502
				0	2	3659
				0.190476	2	2634
				0	2	2498
				0.0983607	2	39552
				0.218182	2	88
				0.173913	2	3206
				0	2	815
				0	2	1958
				0.122807	2	2464
				0.229508	2	234
				0.218182	2	5810
				0	2	3619
				0.122449	2	1344
				0.0909091	2	1517
				0	2	2803
				0	2	80
				0.148936	2	441
				0.268657	2	58487
				0.0952381	2	460
				0	2	290
				0.0895522	2	4115
				0	2	22433
				0.0967742	2	517
				0.155172	2	606
				0.05	2	591
				0.0869565	2	14975
				0.26087	2	19381
				0.0638298	2	5351
				0.111111	2	2991

[truncated: 4 more sheets: 8.1, 8.2, 8.3, 8.4]
